# Supplementary material for: Large-scale genetic characterization of the model sulfate-reducing bacterium, Desulfovibrio vulgaris Hildenborough
Source: Front Microbiol. 2023 Mar 31;14:1095191. doi: 10.3389/fmicb.2023.1095191 (PMC10102598; doi:10.3389/fmicb.2023.1095191)
Supplement: Supplementary file 5 [file Table_1.XLSX]

## Sheet: SupplementaryTable 1
Supplementary Table 1. Strains used in this study.
Strain	Description	Source
ATCC29579	Wild-type D. vulgaris Hildenborough (pDV1); 5-FU sensitive	ATCC
JW710	Δupp (pDV1); 5-FU resistant; derived from ATCC29579	Keller et al. 2009
DvH_JW710_ML	RB-TnSeq mutant library in JW710 background	this study
GZ3946	DVU2558::Tn (84/933)	Fels et al. 2013
GZ12901	DVU1220::Tn (335/825)	Fels et al. 2013
GZ2458	DVU1179::Tn (155/1731)	Fels et al. 2013
GZ2413	DVU0951::Tn (350/1338)	Fels et al. 2013
GZ10026	DVU2990::Tn (48/1953)	Fels et al. 2013
APA766	Tn5 vector library pKMW7 in WM3064	Wetmore et al. 2015
∆panD	BW25113 ∆panD::kan	KEIO gene knockout collection
VT44	BW25113 ∆panD::kan + pBAD24	this study
VT45	BW25113 ∆panD::kan + pBAD24-panD	this study
VT46	BW25113 ∆panD::kan + pBAD26-DVU0867	this study

## Sheet: SupplementaryTable 2
Supplementary Table 2. Oligonucleotides used in this study.
Name	Sequence	Description
ForNheI_panD	AGCTACgctagcatgATTCGCA CGATGCTGC	forward primer to amplify E. coli gene panD, with NheI site to clone into pBAD24
RevHindIII_panD	AGCTACaagctt tcaAGCAACCTGTACCGGAAT	reverse primer to amplify E. coli gene panD, with HindIII site to clone into pBAD24
ForNheI_0867	AGCTACgctagcATGCCGGAGGCGGAGACC	forward primer to amplify DvH gene DVU0867, with NheI site to clone into pBAD24
RevHindIII_0867	AGCTACaagcttTCATGCGTGCAGTCCTTC	reverse primer to amplify DvH gene DVU0867, with HindIII site to clone into pBAD24

## Sheet: SupplementaryTable 3
Supplementary Table 3. Growth media used in this study.
Media	MoYLS4
Description	Rich lactate-sulfate media for sulfate-reducing bacteria, pH should be 7.2
Minimal	FALSE
Controlled vocabulary	Concentration	Units
Yeast Extract	1	g/L
Sodium sulfate	30	mM
Sodium D,L-Lactate	60	mM
Ammonium chloride	20	mM
Tris hydrochloride	30	mM
EDTA	0.12	mM
Sodium sulfide nonahydrate	1	mM
Magnesium chloride hexahydrate	8	mM
Calcium chloride	0.6	mM
Potassium phosphate dibasic	2	mM
Iron (II) chloride tetrahydrate	60	uM
Desulfovibrio trace elements	1	X
Thauer's vitamin mix	1	X
Media	MoLS4
Description	Lactate-sulfate media for sulfate-reducing bacteria, pH should be 7.2
Minimal	TRUE
Controlled vocabulary	Concentration	Units
Sodium sulfate	30	mM
Sodium D,L-Lactate	60	mM
Ammonium chloride	20	mM
Tris hydrochloride	30	mM
EDTA	0.12	mM
Sodium sulfide nonahydrate	1	mM
Magnesium chloride hexahydrate	8	mM
Calcium chloride	0.6	mM
Potassium phosphate dibasic	2	mM
Iron (II) chloride tetrahydrate	60	uM
Desulfovibrio trace elements	1	X
Thauer's vitamin mix	1	X
Media	Dv_base_medium
Description	Base medium for cultivating Desulfovibrio (with no carbon source, electron donor, or electron acceptor)
Minimal	TRUE
Controlled vocabulary	Concentration	Units
Ammonium chloride	20	mM
Tris hydrochloride	30	mM
EDTA	0.12	mM
Sodium sulfide nonahydrate	1	mM
Magnesium chloride hexahydrate	8	mM
Calcium chloride	0.6	mM
Potassium phosphate dibasic	2	mM
Iron (II) chloride tetrahydrate	60	uM
Desulfovibrio trace elements	1	X
Thauer's vitamin mix	1	X
Media	Dv_base_Y_medium
Description	Rich base medium for cultivating Desulfovibrio (with no carbon source, electron donor, or electron acceptor)
Minimal	FALSE
Controlled vocabulary	Concentration	Units
Dv_base_medium	1	X
Yeast extract	1	g/L
Media	LS4D
Description	Defined lactate-sulfate media for cultivating Desulfovibrio
Minimal	TRUE
Controlled vocabulary	Concentration	Units
Sodium sulfate	50	mM
Sodium D,L-Lactate	60	mM
Ammonium chloride	20	mM
PIPES	30	mM
Magnesium chloride hexahydrate	8	mM
Calcium chloride	0.6	mM
Potassium phosphate dibasic	2.2	mM
Nitrilotriacetic acid	312.5	uM
Iron (II) chloride tetrahydrate	83	uM
Manganese (II) chloride tetrahydrate	15	uM
Cobalt chloride hexahydrate	8	uM
Zinc chloride	9	uM
Sodium molybdate	1.3	uM
Boric Acid	2	uM
Nickel (II) sulfate hexahydrate	2.38	uM
copper (II) chloride dihydrate	0.06	uM
Sodium selenite pentahydrate	0.19	uM
Sodium tungstate dihydrate	0.125	uM
Thauer's vitamin mix	1	X
Media	Thauer's vitamin mix
Description	1000X vitamin solution (based on Thauer's formulation)
X	1000
Controlled vocabulary	Concentration	Units
pyridoxine HCl	10	mg/L
4-Aminobenzoic acid	5	mg/L
Lipoic acid	5	mg/L
Nicotinic Acid	5	mg/L
Riboflavin	5	mg/L
thiamine HCl	5	mg/L
calcium pantothenate	5	mg/L
biotin	2	mg/L
Folic Acid	2	mg/L
Cyanocobalamin	0.1	mg/L
Choline chloride	200	mg/L
Media	Desulfovibrio trace elements
Description	Trace elements for cultivation of Desulfovibrio
X	1
Controlled vocabulary	Concentration	Units
Manganese (II) chloride tetrahydrate	15	uM
Cobalt chloride hexahydrate	7.8	uM
Zinc chloride	9	uM
Sodium molybdate	1.26	uM
Boric Acid	1.92	uM
Nickel (II) sulfate hexahydrate	2.28	uM
copper (II) chloride dihydrate	0.06	uM
Sodium selenite pentahydrate	0.21	uM
Sodium tungstate dihydrate	0.144	uM

## Sheet: SupplementaryTable 4
Supplementary Table 4. Description of genome-wide mutant fitness assays in this study.
SetName	A group of experiments that were typically performed together and share common Time0 samples
Date_pool_expt_started	Date the Time0 sample was collected
Description	A description of the experiment
Index	The Illumina index used for BarSeq
Media	The base growth media used
Growth.Method	Method of growth
Group	The type of experiment, for example stress or nitrogen source
SetName	Date_pool_expt_started	Description	Index	Media	Growth.Method	Group	Temperature	pH	Liquid.v..solid	Aerobic_v_Anaerobic	Shaking	Condition_1	Concentration_1	Units_1	Condition_2	Concentration_2	Units_2	Condition_3	Concentration_3	Units_3	Condition_4	Concentration_4	Units_4	name	short
DvH_JW710_set1	2016-04-06	Lactate-Sulfate (60-30 mM) minimal (MoLS4)	S194	MoLS4	24 deep-well microplate	respiratory growth	30	7.2	Liquid	Anaerobic	0 rpm													set1S194	Lactate-Sulfate (60-30 mM) minimal (MoLS4)
DvH_JW710_set1	2016-04-06	Lactate-Sulfate (60-30 mM) minimal (MoLS4)	S195	MoLS4	24 deep-well microplate	respiratory growth	30	7.2	Liquid	Anaerobic	0 rpm													set1S195	Lactate-Sulfate (60-30 mM) minimal (MoLS4)
DvH_JW710_set1	2016-04-06	Lactate-Sulfate (60-30 mM) minimal (MoLS4)	S196	MoLS4	24 deep-well microplate	respiratory growth	30	7.2	Liquid	Anaerobic	0 rpm													set1S196	Lactate-Sulfate (60-30 mM) minimal (MoLS4)
DvH_JW710_set1	2016-04-06	MoLS4 with carbon source D,L-Lactate (20mM)	S197	Dv_base_medium	24 deep-well microplate	respiratory growth	30	7.2	Liquid	Anaerobic	0 rpm	Sodium D,L-Lactate	20	mM	Sodium sulfate	30	mM							set1S197	MoLS4 with (C) D,L-Lactate (20mM)
DvH_JW710_set1	2016-04-06	MoLS4 with carbon source D,L-Lactate (20mM)	S198	Dv_base_medium	24 deep-well microplate	respiratory growth	30	7.2	Liquid	Anaerobic	0 rpm	Sodium D,L-Lactate	20	mM	Sodium sulfate	30	mM							set1S198	MoLS4 with (C) D,L-Lactate (20mM)
DvH_JW710_set1	2016-04-06	MoLS4 with carbon source D,L-Lactate (20mM)	S199	Dv_base_medium	24 deep-well microplate	respiratory growth	30	7.2	Liquid	Anaerobic	0 rpm	Sodium D,L-Lactate	20	mM	Sodium sulfate	30	mM							set1S199	MoLS4 with (C) D,L-Lactate (20mM)
DvH_JW710_set1	2016-04-06	MoLS4 with carbon source D-Lactate (20mM)	S200	Dv_base_medium	24 deep-well microplate	respiratory growth	30	7.2	Liquid	Anaerobic	0 rpm	Sodium D-Lactate	20	mM	Sodium sulfate	30	mM							set1S200	MoLS4 with (C) D-Lactate (20mM)
DvH_JW710_set1	2016-04-06	MoLS4 with carbon source D-Lactate (20mM)	S201	Dv_base_medium	24 deep-well microplate	respiratory growth	30	7.2	Liquid	Anaerobic	0 rpm	Sodium D-Lactate	20	mM	Sodium sulfate	30	mM							set1S201	MoLS4 with (C) D-Lactate (20mM)
DvH_JW710_set1	2016-04-06	MoLS4 with carbon source D-Lactate (20mM)	S202	Dv_base_medium	24 deep-well microplate	respiratory growth	30	7.2	Liquid	Anaerobic	0 rpm	Sodium D-Lactate	20	mM	Sodium sulfate	30	mM							set1S202	MoLS4 with (C) D-Lactate (20mM)
DvH_JW710_set1	2016-04-06	MoLS4 with carbon source L-Lactate (20mM)	S203	Dv_base_medium	24 deep-well microplate	respiratory growth	30	7.2	Liquid	Anaerobic	0 rpm	Sodium L-Lactate	20	mM	Sodium sulfate	30	mM							set1S203	MoLS4 with (C) L-Lactate (20mM)
DvH_JW710_set1	2016-04-06	MoLS4 with carbon source L-Lactate (20mM)	S204	Dv_base_medium	24 deep-well microplate	respiratory growth	30	7.2	Liquid	Anaerobic	0 rpm	Sodium L-Lactate	20	mM	Sodium sulfate	30	mM							set1S204	MoLS4 with (C) L-Lactate (20mM)
DvH_JW710_set1	2016-04-06	MoLS4 with carbon source L-Lactate (20mM)	S205	Dv_base_medium	24 deep-well microplate	respiratory growth	30	7.2	Liquid	Anaerobic	0 rpm	Sodium L-Lactate	20	mM	Sodium sulfate	30	mM							set1S205	MoLS4 with (C) L-Lactate (20mM)
DvH_JW710_set1	2016-04-06	Lactate-Sulfate (60-50 mM) minimal (LS4D)	S206	LS4D	24 deep-well microplate	respiratory growth	30	7.2	Liquid	Anaerobic	0 rpm													set1S206	Lactate-Sulfate (60-50 mM) minimal (LS4D)
DvH_JW710_set1	2016-04-06	Lactate-Sulfate (60-50 mM) minimal (LS4D)	S207	LS4D	24 deep-well microplate	respiratory growth	30	7.2	Liquid	Anaerobic	0 rpm													set1S207	Lactate-Sulfate (60-50 mM) minimal (LS4D)
DvH_JW710_set1	2016-04-06	Lactate-Sulfate (60-50 mM) minimal (LS4D)	S208	LS4D	24 deep-well microplate	respiratory growth	30	7.2	Liquid	Anaerobic	0 rpm													set1S208	Lactate-Sulfate (60-50 mM) minimal (LS4D)
DvH_JW710_set1	2016-04-06	Lactate-Sulfate (60-30 mM) + 0.1% Yeast Extract (MoYLS4)	S209	MoYLS4	24 deep-well microplate	respiratory growth	30	7.2	Liquid	Anaerobic	0 rpm													set1S209	Lactate-Sulfate (60-30 mM) + 0.1% Yeast Extract (MoYLS4)
DvH_JW710_set1	2016-04-06	Lactate-Sulfate (60-30 mM) + 0.1% Yeast Extract (MoYLS4)	S210	MoYLS4	24 deep-well microplate	respiratory growth	30	7.2	Liquid	Anaerobic	0 rpm													set1S210	Lactate-Sulfate (60-30 mM) + 0.1% Yeast Extract (MoYLS4)
DvH_JW710_set1	2016-04-06	Lactate-Sulfate (60-30 mM) + 0.1% Yeast Extract (MoYLS4)	S211	MoYLS4	24 deep-well microplate	respiratory growth	30	7.2	Liquid	Anaerobic	0 rpm													set1S211	Lactate-Sulfate (60-30 mM) + 0.1% Yeast Extract (MoYLS4)
DvH_JW710_set1	2016-04-06	MoLS4 with Casamino acids as nitrogen source	S212	MoLS4_no_ammonium	24 deep-well microplate	nitrogen source	30	7.2	Liquid	Anaerobic	0 rpm	casamino acids	2	mg/mL										set1S212	MoLS4 with Casaminos as (N)
DvH_JW710_set1	2016-04-06	MoLS4 with Casamino acids as nitrogen source	S213	MoLS4_no_ammonium	24 deep-well microplate	nitrogen source	30	7.2	Liquid	Anaerobic	0 rpm	casamino acids	2	mg/mL										set1S213	MoLS4 with Casaminos as (N)
DvH_JW710_set1	2016-04-06	MoLS4 with Casamino acids as nitrogen source	S214	MoLS4_no_ammonium	24 deep-well microplate	nitrogen source	30	7.2	Liquid	Anaerobic	0 rpm	casamino acids	2	mg/mL										set1S214	MoLS4 with Casaminos as (N)
DvH_JW710_set1	2016-04-06	MoLS4 with L-Serine as nitrogen source	S215	MoLS4_no_ammonium	24 deep-well microplate	nitrogen source	30	7.2	Liquid	Anaerobic	0 rpm	L-Serine	20	mM										set1S215	MoLS4 with L-Serine as (N)
DvH_JW710_set1	2016-04-06	MoLS4 with L-Serine as nitrogen source	S216	MoLS4_no_ammonium	24 deep-well microplate	nitrogen source	30	7.2	Liquid	Anaerobic	0 rpm	L-Serine	20	mM										set1S216	MoLS4 with L-Serine as (N)
DvH_JW710_set1	2016-04-06	MoLS4 with L-Serine as nitrogen source	S217	MoLS4_no_ammonium	24 deep-well microplate	nitrogen source	30	7.2	Liquid	Anaerobic	0 rpm	L-Serine	20	mM										set1S217	MoLS4 with L-Serine as (N)
DvH_JW710_set1	2016-04-06	MoLS4 with L-Methionine (1mM) as nutrient	S218	MoLS4	24 deep-well microplate	nutrient	30	7.2	Liquid	Anaerobic	0 rpm	L-Methionine	1	mM										set1S218	MoLS4 with L-Methionine (1mM) as nutrient
DvH_JW710_set1	2016-04-06	MoLS4 with L-Methionine (1mM) as nutrient	S219	MoLS4	24 deep-well microplate	nutrient	30	7.2	Liquid	Anaerobic	0 rpm	L-Methionine	1	mM										set1S219	MoLS4 with L-Methionine (1mM) as nutrient
DvH_JW710_set1	2016-04-06	MoLS4 with L-Methionine (10mM) as nutrient	S220	MoLS4	24 deep-well microplate	nutrient	30	7.2	Liquid	Anaerobic	0 rpm	L-Methionine	10	mM										set1S220	MoLS4 with L-Methionine (10mM) as nutrient
DvH_JW710_set1	2016-04-06	MoLS4 with L-Methionine (10mM) as nutrient	S221	MoLS4	24 deep-well microplate	nutrient	30	7.2	Liquid	Anaerobic	0 rpm	L-Methionine	10	mM										set1S221	MoLS4 with L-Methionine (10mM) as nutrient
DvH_JW710_set1	2016-04-06	MoLS4 with L-Methionine (10mM) as nutrient	S222	MoLS4	24 deep-well microplate	nutrient	30	7.2	Liquid	Anaerobic	0 rpm	L-Methionine	10	mM										set1S222	MoLS4 with L-Methionine (10mM) as nutrient
DvH_JW710_set1	2016-04-06	MoLS4 with L-Threonine (10mM) as nutrient	S223	MoLS4	24 deep-well microplate	nutrient	30	7.2	Liquid	Anaerobic	0 rpm	L-Threonine	10	mM										set1S223	MoLS4 with L-Threonine (10mM) as nutrient
DvH_JW710_set1	2016-04-06	MoLS4 with L-Threonine (10mM) as nutrient	S224	MoLS4	24 deep-well microplate	nutrient	30	7.2	Liquid	Anaerobic	0 rpm	L-Threonine	10	mM										set1S224	MoLS4 with L-Threonine (10mM) as nutrient
DvH_JW710_set1	2016-04-06	MoLS4 with L-Threonine (10mM) as nutrient	S225	MoLS4	24 deep-well microplate	nutrient	30	7.2	Liquid	Anaerobic	0 rpm	L-Threonine	10	mM										set1S225	MoLS4 with L-Threonine (10mM) as nutrient
DvH_JW710_set1	2016-04-06	MoLS4 with L-Methionine & L-Threonine (10/10 mM) as nutrient	S226	MoLS4	24 deep-well microplate	nutrient	30	7.2	Liquid	Anaerobic	0 rpm	L-Methionine	10	mM	L-Threonine	10	mM							set1S226	MoLS4 with L-Methionine & L-Threonine (10/10 mM) as nutrient
DvH_JW710_set1	2016-04-06	MoLS4 with L-Methionine & L-Threonine (10/10 mM) as nutrient	S227	MoLS4	24 deep-well microplate	nutrient	30	7.2	Liquid	Anaerobic	0 rpm	L-Methionine	10	mM	L-Threonine	10	mM							set1S227	MoLS4 with L-Methionine & L-Threonine (10/10 mM) as nutrient
DvH_JW710_set1	2016-04-06	MoLS4 with L-Methionine & L-Threonine (10/10 mM) as nutrient	S228	MoLS4	24 deep-well microplate	nutrient	30	7.2	Liquid	Anaerobic	0 rpm	L-Methionine	10	mM	L-Threonine	10	mM							set1S228	MoLS4 with L-Methionine & L-Threonine (10/10 mM) as nutrient
DvH_JW710_set1	2016-04-06	Lactate-Sulfite (30-20 mM) minimal (MoLS3)	S229	Dv_base_medium	24 deep-well microplate	respiratory growth	30	7.2	Liquid	Anaerobic	0 rpm	Sodium D,L-Lactate	30	mM	sodium sulfite	20	mM							set1S229	Lactate-Sulfite (30-20 mM) minimal (MoLS3)
DvH_JW710_set1	2016-04-06	Lactate-Sulfite (30-20 mM) minimal (MoLS3)	S230	Dv_base_medium	24 deep-well microplate	respiratory growth	30	7.2	Liquid	Anaerobic	0 rpm	Sodium D,L-Lactate	30	mM	sodium sulfite	20	mM							set1S230	Lactate-Sulfite (30-20 mM) minimal (MoLS3)
DvH_JW710_set1	2016-04-06	Lactate-Sulfite (30-20 mM) minimal (MoLS3)	S231	Dv_base_medium	24 deep-well microplate	respiratory growth	30	7.2	Liquid	Anaerobic	0 rpm	Sodium D,L-Lactate	30	mM	sodium sulfite	20	mM							set1S231	Lactate-Sulfite (30-20 mM) minimal (MoLS3)
DvH_JW710_set1	2016-04-06	Lactate-Sulfite (30-20 mM) + 0.1% Yeast Extract (MoYLS3)	S232	Dv_base_Y_medium	24 deep-well microplate	respiratory growth	30	7.2	Liquid	Anaerobic	0 rpm	Sodium D,L-Lactate	30	mM	sodium sulfite	20	mM							set1S232	Lactate-Sulfite (30-20 mM) + 0.1% Yeast Extract (MoYLS3)
DvH_JW710_set1	2016-04-06	Lactate-Sulfite (30-20 mM) + 0.1% Yeast Extract (MoYLS3)	S233	Dv_base_Y_medium	24 deep-well microplate	respiratory growth	30	7.2	Liquid	Anaerobic	0 rpm	Sodium D,L-Lactate	30	mM	sodium sulfite	20	mM							set1S233	Lactate-Sulfite (30-20 mM) + 0.1% Yeast Extract (MoYLS3)
DvH_JW710_set1	2016-04-06	Lactate-Sulfite (30-20 mM) + 0.1% Yeast Extract (MoYLS3)	S234	Dv_base_Y_medium	24 deep-well microplate	respiratory growth	30	7.2	Liquid	Anaerobic	0 rpm	Sodium D,L-Lactate	30	mM	sodium sulfite	20	mM							set1S234	Lactate-Sulfite (30-20 mM) + 0.1% Yeast Extract (MoYLS3)
DvH_JW710_set1	2016-04-06	MoLS4 without Molybdate/Tungstate	S235	MoLS4_no_Mo_no_W	24 deep-well microplate	respiratory growth	30	7.2	Liquid	Anaerobic	0 rpm													set1S235	MoLS4 without Molybdate/Tungstate
DvH_JW710_set1	2016-04-06	MoLS4 without Molybdate/Tungstate	S236	MoLS4_no_Mo_no_W	24 deep-well microplate	respiratory growth	30	7.2	Liquid	Anaerobic	0 rpm													set1S236	MoLS4 without Molybdate/Tungstate
DvH_JW710_set1	2016-04-06	MoLS4 without Molybdate/Tungstate	S237	MoLS4_no_Mo_no_W	24 deep-well microplate	respiratory growth	30	7.2	Liquid	Anaerobic	0 rpm													set1S237	MoLS4 without Molybdate/Tungstate
DvH_JW710_set1	2016-04-06	MoLS4 without Tungstate	S238	MoLS4_no_W	24 deep-well microplate	respiratory growth	30	7.2	Liquid	Anaerobic	0 rpm													set1S238	MoLS4 without Tungstate
DvH_JW710_set1	2016-04-06	MoLS4 without Tungstate	S239	MoLS4_no_W	24 deep-well microplate	respiratory growth	30	7.2	Liquid	Anaerobic	0 rpm													set1S239	MoLS4 without Tungstate
DvH_JW710_set1	2016-04-06	MoLS4 without Tungstate	S240	MoLS4_no_W	24 deep-well microplate	respiratory growth	30	7.2	Liquid	Anaerobic	0 rpm													set1S240	MoLS4 without Tungstate
DvH_JW710_set1	2016-04-06	MoLS4 without Molybdate	S244	MoLS4_no_Mo	24 deep-well microplate	respiratory growth	30	7.2	Liquid	Anaerobic	0 rpm													set1S244	MoLS4 without Molybdate
DvH_JW710_set1	2016-04-06	MoLS4 without Molybdate	S245	MoLS4_no_Mo	24 deep-well microplate	respiratory growth	30	7.2	Liquid	Anaerobic	0 rpm													set1S245	MoLS4 without Molybdate
DvH_JW710_set1	2016-04-06	MoLS4 without Molybdate	S246	MoLS4_no_Mo	24 deep-well microplate	respiratory growth	30	7.2	Liquid	Anaerobic	0 rpm													set1S246	MoLS4 without Molybdate
DvH_JW710_set1	2016-04-06	Lactate-Sulfate (60-30 mM) minimal (MoLS4)	S247	MoLS4	24 deep-well microplate	respiratory growth	30	7.2	Liquid	Anaerobic	0 rpm													set1S247	Lactate-Sulfate (60-30 mM) minimal (MoLS4)
DvH_JW710_set1	2016-04-06	Lactate-Sulfate (60-30 mM) minimal (MoLS4)	S248	MoLS4	24 deep-well microplate	respiratory growth	30	7.2	Liquid	Anaerobic	0 rpm													set1S248	Lactate-Sulfate (60-30 mM) minimal (MoLS4)
DvH_JW710_set1	2016-04-06	Lactate-Sulfate (60-30 mM) minimal (MoLS4)	S249	MoLS4	24 deep-well microplate	respiratory growth	30	7.2	Liquid	Anaerobic	0 rpm													set1S249	Lactate-Sulfate (60-30 mM) minimal (MoLS4)
DvH_JW710_set1	2016-04-06	Lactate-Thiosulfate (15mM) minimal (MOLThioS4)	S250	Dv_base_medium	24 deep-well microplate	respiratory growth	30	7.2	Liquid	Anaerobic	0 rpm	Sodium D,L-Lactate	60	mM	Sodium thiosulfate	15	mM							set1S250	Lactate-Thiosulfate (15mM) minimal (MOLThioS4)
DvH_JW710_set1	2016-04-06	Lactate-Thiosulfate (15mM) minimal (MOLThioS4)	S251	Dv_base_medium	24 deep-well microplate	respiratory growth	30	7.2	Liquid	Anaerobic	0 rpm	Sodium D,L-Lactate	60	mM	Sodium thiosulfate	15	mM							set1S251	Lactate-Thiosulfate (15mM) minimal (MOLThioS4)
DvH_JW710_set1	2016-04-06	Lactate-Thiosulfate (15mM) minimal (MOLThioS4)	S252	Dv_base_medium	24 deep-well microplate	respiratory growth	30	7.2	Liquid	Anaerobic	0 rpm	Sodium D,L-Lactate	60	mM	Sodium thiosulfate	15	mM							set1S252	Lactate-Thiosulfate (15mM) minimal (MOLThioS4)
DvH_JW710_set1	2016-04-06	Lactate-Thiosulfate (15mM) + 0.1% Yeast Extract (MOYLThioS4)	S253	Dv_base_Y_medium	24 deep-well microplate	respiratory growth	30	7.2	Liquid	Anaerobic	0 rpm	Sodium D,L-Lactate	60	mM	Sodium thiosulfate	15	mM							set1S253	Lactate-Thiosulfate (15mM) + 0.1% Yeast Extract (MOYLThioS4)
DvH_JW710_set1	2016-04-06	Lactate-Thiosulfate (15mM) + 0.1% Yeast Extract (MOYLThioS4)	S254	Dv_base_Y_medium	24 deep-well microplate	respiratory growth	30	7.2	Liquid	Anaerobic	0 rpm	Sodium D,L-Lactate	60	mM	Sodium thiosulfate	15	mM							set1S254	Lactate-Thiosulfate (15mM) + 0.1% Yeast Extract (MOYLThioS4)
DvH_JW710_set1	2016-04-06	Lactate-Thiosulfate (15mM) + 0.1% Yeast Extract (MOYLThioS4)	S255	Dv_base_Y_medium	24 deep-well microplate	respiratory growth	30	7.2	Liquid	Anaerobic	0 rpm	Sodium D,L-Lactate	60	mM	Sodium thiosulfate	15	mM							set1S255	Lactate-Thiosulfate (15mM) + 0.1% Yeast Extract (MOYLThioS4)
DvH_JW710_set1	2016-04-06	MoLS4 without reducing agent	S256	MoLS4_no_sulfide	24 deep-well microplate	stress	30	7.2	Liquid	Anaerobic	0 rpm													set1S256	MoLS4 without reducing agent
DvH_JW710_set1	2016-04-06	MoLS4 without reducing agent	S257	MoLS4_no_sulfide	24 deep-well microplate	stress	30	7.2	Liquid	Anaerobic	0 rpm													set1S257	MoLS4 without reducing agent
DvH_JW710_set1	2016-04-06	MoLS4 without reducing agent	S258	MoLS4_no_sulfide	24 deep-well microplate	stress	30	7.2	Liquid	Anaerobic	0 rpm													set1S258	MoLS4 without reducing agent
DvH_JW710_set1	2016-04-06	MoLS4 without vitamins	S259	MoLS4_no_vitamins	24 deep-well microplate	nutrient	30	7.2	Liquid	Anaerobic	0 rpm													set1S259	MoLS4 without vitamins
DvH_JW710_set1	2016-04-06	MoLS4 without vitamins	S260	MoLS4_no_vitamins	24 deep-well microplate	nutrient	30	7.2	Liquid	Anaerobic	0 rpm													set1S260	MoLS4 without vitamins
DvH_JW710_set1	2016-04-06	MoLS4 without vitamins	S261	MoLS4_no_vitamins	24 deep-well microplate	nutrient	30	7.2	Liquid	Anaerobic	0 rpm													set1S261	MoLS4 without vitamins
DvH_JW710_set2	2016-04-18	Lactate-Sulfate (60-30 mM) minimal (MoLS4)	S265	MoLS4	24 deep-well microplate	nutrient	30	7.2	Liquid	Anaerobic	0 rpm													set2S265	Lactate-Sulfate (60-30 mM) minimal (MoLS4)
DvH_JW710_set2	2016-04-18	Lactate-Sulfate (60-30 mM) minimal (MoLS4)	S266	MoLS4	24 deep-well microplate	nutrient	30	7.2	Liquid	Anaerobic	0 rpm													set2S266	Lactate-Sulfate (60-30 mM) minimal (MoLS4)
DvH_JW710_set2	2016-04-18	Lactate-Sulfate (60-30 mM) minimal (MoLS4)	S267	MoLS4	24 deep-well microplate	nutrient	30	7.2	Liquid	Anaerobic	0 rpm													set2S267	Lactate-Sulfate (60-30 mM) minimal (MoLS4)
DvH_JW710_set2	2016-04-18	Lactate-Sulfate (60-30 mM) + 0.1% Yeast Extract (MoYLS4)	S268	MoYLS4	24 deep-well microplate	nutrient	30	7.2	Liquid	Anaerobic	0 rpm													set2S268	Lactate-Sulfate (60-30 mM) + 0.1% Yeast Extract (MoYLS4)
DvH_JW710_set2	2016-04-18	Lactate-Sulfate (60-30 mM) + 0.1% Yeast Extract (MoYLS4)	S269	MoYLS4	24 deep-well microplate	nutrient	30	7.2	Liquid	Anaerobic	0 rpm													set2S269	Lactate-Sulfate (60-30 mM) + 0.1% Yeast Extract (MoYLS4)
DvH_JW710_set2	2016-04-18	Lactate-Sulfate (60-30 mM) + 0.1% Yeast Extract (MoYLS4)	S270	MoYLS4	24 deep-well microplate	nutrient	30	7.2	Liquid	Anaerobic	0 rpm													set2S270	Lactate-Sulfate (60-30 mM) + 0.1% Yeast Extract (MoYLS4)
DvH_JW710_set2	2016-04-18	Pyruvate-Sulfate (60-15 mM) + 0.1% Yeast Extract (PyrYS4)	S271	Dv_base_Y_medium	24 deep-well microplate	respiratory growth	30	7.2	Liquid	Anaerobic	0 rpm	Sodium pyruvate	60	mM	Sodium sulfate	15	mM							set2S271	Pyruvate-Sulfate (60-15 mM) + 0.1% Yeast Extract (PyrYS4)
DvH_JW710_set2	2016-04-18	Pyruvate-Sulfate (60-15 mM) + 0.1% Yeast Extract (PyrYS4)	S272	Dv_base_Y_medium	24 deep-well microplate	respiratory growth	30	7.2	Liquid	Anaerobic	0 rpm	Sodium pyruvate	60	mM	Sodium sulfate	15	mM							set2S272	Pyruvate-Sulfate (60-15 mM) + 0.1% Yeast Extract (PyrYS4)
DvH_JW710_set2	2016-04-18	Pyruvate-Sulfate (60-15 mM) + 0.1% Yeast Extract (PyrYS4)	S273	Dv_base_Y_medium	24 deep-well microplate	respiratory growth	30	7.2	Liquid	Anaerobic	0 rpm	Sodium pyruvate	60	mM	Sodium sulfate	15	mM							set2S273	Pyruvate-Sulfate (60-15 mM) + 0.1% Yeast Extract (PyrYS4)
DvH_JW710_set2	2016-04-18	Formate/Acetate-Sulfate (60/30-30 mM) + 0.1% Yeast Extract (FAYS4)	S274	Dv_base_Y_medium	24 deep-well microplate	respiratory growth	30	7.2	Liquid	Anaerobic	0 rpm	Sodium Formate	60	mM	Sodium acetate	30	mM	Sodium sulfate	30	mM				set2S274	Formate/Acetate-Sulfate (60/30-30 mM) + 0.1% Yeast Extract (FAYS4)
DvH_JW710_set2	2016-04-18	Formate/Acetate-Sulfate (60/30-30 mM) + 0.1% Yeast Extract (FAYS4)	S275	Dv_base_Y_medium	24 deep-well microplate	respiratory growth	30	7.2	Liquid	Anaerobic	0 rpm	Sodium Formate	60	mM	Sodium acetate	31	mM	Sodium sulfate	30	mM				set2S275	Formate/Acetate-Sulfate (60/30-30 mM) + 0.1% Yeast Extract (FAYS4)
DvH_JW710_set2	2016-04-18	Formate/Acetate-Sulfate (60/30-30 mM) + 0.1% Yeast Extract (FAYS4)	S276	Dv_base_Y_medium	24 deep-well microplate	respiratory growth	30	7.2	Liquid	Anaerobic	0 rpm	Sodium Formate	60	mM	Sodium acetate	32	mM	Sodium sulfate	30	mM				set2S276	Formate/Acetate-Sulfate (60/30-30 mM) + 0.1% Yeast Extract (FAYS4)
DvH_JW710_set2	2016-04-18	MoYLS4 with Sodium Chloride 125 mM	S277	MoYLS4	24 deep-well microplate	stress	30	7.2	Liquid	Anaerobic	0 rpm	Sodium Chloride	125	mM										set2S277	MoYLS4 with Chloride 125 mM
DvH_JW710_set2	2016-04-18	MoYLS4 with Sodium Chloride 125 mM	S278	MoYLS4	24 deep-well microplate	stress	30	7.2	Liquid	Anaerobic	0 rpm	Sodium Chloride	125	mM										set2S278	MoYLS4 with Chloride 125 mM
DvH_JW710_set2	2016-04-18	MoYLS4 with Sodium Chloride 125 mM	S279	MoYLS4	24 deep-well microplate	stress	30	7.2	Liquid	Anaerobic	0 rpm	Sodium Chloride	125	mM										set2S279	MoYLS4 with Chloride 125 mM
DvH_JW710_set2	2016-04-18	MoYLS4 with Sodium Chloride 62.5 mM	S280	MoYLS4	24 deep-well microplate	stress	30	7.2	Liquid	Anaerobic	0 rpm	Sodium Chloride	62.5	mM										set2S280	MoYLS4 with Chloride 62.5 mM
DvH_JW710_set2	2016-04-18	MoYLS4 with Sodium Chloride 62.5 mM	S281	MoYLS4	24 deep-well microplate	stress	30	7.2	Liquid	Anaerobic	0 rpm	Sodium Chloride	62.5	mM										set2S281	MoYLS4 with Chloride 62.5 mM
DvH_JW710_set2	2016-04-18	MoYLS4 with Sodium Chloride 62.5 mM	S282	MoYLS4	24 deep-well microplate	stress	30	7.2	Liquid	Anaerobic	0 rpm	Sodium Chloride	62.5	mM										set2S282	MoYLS4 with Chloride 62.5 mM
DvH_JW710_set2	2016-04-18	MoYLS4 with Sodium Nitrate 50 mM	S283	MoYLS4	24 deep-well microplate	stress	30	7.2	Liquid	Anaerobic	0 rpm	Sodium nitrate	50	mM										set2S283	MoYLS4 with Nitrate 50 mM
DvH_JW710_set2	2016-04-18	MoYLS4 with Sodium Nitrate 50 mM	S284	MoYLS4	24 deep-well microplate	stress	30	7.2	Liquid	Anaerobic	0 rpm	Sodium nitrate	50	mM										set2S284	MoYLS4 with Nitrate 50 mM
DvH_JW710_set2	2016-04-18	MoYLS4 with Sodium Nitrate 50 mM	S285	MoYLS4	24 deep-well microplate	stress	30	7.2	Liquid	Anaerobic	0 rpm	Sodium nitrate	50	mM										set2S285	MoYLS4 with Nitrate 50 mM
DvH_JW710_set2	2016-04-18	MoYLS4 with Sodium Chlorate 6.25 mM	S286	MoYLS4	24 deep-well microplate	stress	30	7.2	Liquid	Anaerobic	0 rpm	Sodium Chlorate	6.25	mM										set2S286	MoYLS4 with Chlorate 6.25 mM
DvH_JW710_set2	2016-04-18	MoYLS4 with Sodium Chlorate 6.25 mM	S290	MoYLS4	24 deep-well microplate	stress	30	7.2	Liquid	Anaerobic	0 rpm	Sodium Chlorate	6.25	mM										set2S290	MoYLS4 with Chlorate 6.25 mM
DvH_JW710_set2	2016-04-18	MoYLS4 with Sodium Chlorate 6.25 mM	S291	MoYLS4	24 deep-well microplate	stress	30	7.2	Liquid	Anaerobic	0 rpm	Sodium Chlorate	6.25	mM										set2S291	MoYLS4 with Chlorate 6.25 mM
DvH_JW710_set2	2016-04-18	MoYLS4 with Sodium Chlorate 3.125 mM	S292	MoYLS4	24 deep-well microplate	stress	30	7.2	Liquid	Anaerobic	0 rpm	Sodium Chlorate	3.125	mM										set2S292	MoYLS4 with Chlorate 3.125 mM
DvH_JW710_set2	2016-04-18	MoYLS4 with Sodium Chlorate 3.125 mM	S293	MoYLS4	24 deep-well microplate	stress	30	7.2	Liquid	Anaerobic	0 rpm	Sodium Chlorate	3.125	mM										set2S293	MoYLS4 with Chlorate 3.125 mM
DvH_JW710_set2	2016-04-18	MoYLS4 with Sodium Chlorate 3.125 mM	S294	MoYLS4	24 deep-well microplate	stress	30	7.2	Liquid	Anaerobic	0 rpm	Sodium Chlorate	3.125	mM										set2S294	MoYLS4 with Chlorate 3.125 mM
DvH_JW710_set2	2016-04-18	MoYLS4 with Spectinomycin 0.025 mg/mL	S295	MoYLS4	24 deep-well microplate	stress	30	7.2	Liquid	Anaerobic	0 rpm	Spectinomycin dihydrochloride pentahydrate	0.025	mg/mL										set2S295	MoYLS4 with Spectinomycin 0.025 mg/mL
DvH_JW710_set2	2016-04-18	MoYLS4 with Spectinomycin 0.025 mg/mL	S296	MoYLS4	24 deep-well microplate	stress	30	7.2	Liquid	Anaerobic	0 rpm	Spectinomycin dihydrochloride pentahydrate	0.025	mg/mL										set2S296	MoYLS4 with Spectinomycin 0.025 mg/mL
DvH_JW710_set2	2016-04-18	MoYLS4 with Spectinomycin 0.025 mg/mL	S297	MoYLS4	24 deep-well microplate	stress	30	7.2	Liquid	Anaerobic	0 rpm	Spectinomycin dihydrochloride pentahydrate	0.025	mg/mL										set2S297	MoYLS4 with Spectinomycin 0.025 mg/mL
DvH_JW710_set2	2016-04-18	MoYLS4 with Piperacillin 3 ug/mL	S298	MoYLS4	24 deep-well microplate	stress	30	7.2	Liquid	Anaerobic	0 rpm	Piperacillin sodium salt	3	ug/mL										set2S298	MoYLS4 with Piperacillin 3 ug/mL
DvH_JW710_set2	2016-04-18	MoYLS4 with Piperacillin 3 ug/mL	S299	MoYLS4	24 deep-well microplate	stress	30	7.2	Liquid	Anaerobic	0 rpm	Piperacillin sodium salt	3	ug/mL										set2S299	MoYLS4 with Piperacillin 3 ug/mL
DvH_JW710_set2	2016-04-18	MoYLS4 with Piperacillin 3 ug/mL	S300	MoYLS4	24 deep-well microplate	stress	30	7.2	Liquid	Anaerobic	0 rpm	Piperacillin sodium salt	3	ug/mL										set2S300	MoYLS4 with Piperacillin 3 ug/mL
DvH_JW710_set2	2016-04-18	MoYLS4 with Cefoxitin 5ug/mL	S301	MoYLS4	24 deep-well microplate	stress	30	7.2	Liquid	Anaerobic	0 rpm	Cefoxitin sodium salt	5	ug/mL										set2S301	MoYLS4 with Cefoxitin 5ug/mL
DvH_JW710_set2	2016-04-18	MoYLS4 with Cefoxitin 5ug/mL	S302	MoYLS4	24 deep-well microplate	stress	30	7.2	Liquid	Anaerobic	0 rpm	Cefoxitin sodium salt	5	ug/mL										set2S302	MoYLS4 with Cefoxitin 5ug/mL
DvH_JW710_set2	2016-04-18	MoYLS4 with Cefoxitin 5ug/mL	S303	MoYLS4	24 deep-well microplate	stress	30	7.2	Liquid	Anaerobic	0 rpm	Cefoxitin sodium salt	5	ug/mL										set2S303	MoYLS4 with Cefoxitin 5ug/mL
DvH_JW710_set2	2016-04-18	MoYLS4 with DMSO 10%	S304	MoYLS4	24 deep-well microplate	stress	30	7.2	Liquid	Anaerobic	0 rpm	Dimethyl Sulfoxide	10	vol%										set2S304	MoYLS4 with DMSO 10%
DvH_JW710_set2	2016-04-18	MoYLS4 with DMSO 10%	S305	MoYLS4	24 deep-well microplate	stress	30	7.2	Liquid	Anaerobic	0 rpm	Dimethyl Sulfoxide	10	vol%										set2S305	MoYLS4 with DMSO 10%
DvH_JW710_set2	2016-04-18	MoYLS4 with DMSO 10%	S306	MoYLS4	24 deep-well microplate	stress	30	7.2	Liquid	Anaerobic	0 rpm	Dimethyl Sulfoxide	10	vol%										set2S306	MoYLS4 with DMSO 10%
DvH_JW710_set2	2016-04-18	MoYLS4 with DMSO 7.5%	S307	MoYLS4	24 deep-well microplate	stress	30	7.2	Liquid	Anaerobic	0 rpm	Dimethyl Sulfoxide	7.5	vol%										set2S307	MoYLS4 with DMSO 7.5%
DvH_JW710_set2	2016-04-18	MoYLS4 with DMSO 7.5%	S308	MoYLS4	24 deep-well microplate	stress	30	7.2	Liquid	Anaerobic	0 rpm	Dimethyl Sulfoxide	7.5	vol%										set2S308	MoYLS4 with DMSO 7.5%
DvH_JW710_set2	2016-04-18	MoYLS4 with DMSO 7.5%	S309	MoYLS4	24 deep-well microplate	stress	30	7.2	Liquid	Anaerobic	0 rpm	Dimethyl Sulfoxide	7.5	vol%										set2S309	MoYLS4 with DMSO 7.5%
DvH_JW710_set2	2016-04-18	MoYLS4 with DMSO 5%	S310	MoYLS4	24 deep-well microplate	stress	30	7.2	Liquid	Anaerobic	0 rpm	Dimethyl Sulfoxide	5	vol%										set2S310	MoYLS4 with DMSO 5%
DvH_JW710_set2	2016-04-18	MoYLS4 with DMSO 5%	S311	MoYLS4	24 deep-well microplate	stress	30	7.2	Liquid	Anaerobic	0 rpm	Dimethyl Sulfoxide	5	vol%										set2S311	MoYLS4 with DMSO 5%
DvH_JW710_set2	2016-04-18	Pyruvate (60mM) with Na2S as sulfur source + 0.1% Yeast Extract	S312	Dv_base_Y_medium	15 mL tube	fermentative growth	30	7.2	Liquid	Anaerobic	0 rpm	Sodium pyruvate	60	mM										set2S312	Pyruvate (60mM) with Na2S as sulfur source + 0.1% Yeast Extract
DvH_JW710_set2	2016-04-18	Pyruvate (60mM) with Na2S as sulfur source + 0.1% Yeast Extract	S313	Dv_base_Y_medium	15 mL tube	fermentative growth	30	7.2	Liquid	Anaerobic	0 rpm	Sodium pyruvate	60	mM										set2S313	Pyruvate (60mM) with Na2S as sulfur source + 0.1% Yeast Extract
DvH_JW710_set2	2016-04-18	Formate/Acetate-Sulfate (60/30-30 mM) minimal without Molybdate/Tungstate	S314	Dv_base_medium_no_Mo_no_W	15 mL tube	respiratory growth	30	7.2	Liquid	Anaerobic	0 rpm	Sodium Formate	60	mM	Sodium acetate	30	mM	Sodium sulfate	30	mM				set2S314	Formate/Acetate-Sulfate (60/30-30 mM) minimal without Molybdate/Tungstate
DvH_JW710_set2	2016-04-18	Formate/Acetate-Sulfate (60/30-30 mM) minimal without Molybdate/Tungstate	S315	Dv_base_medium_no_Mo_no_W	15 mL tube	respiratory growth	30	7.2	Liquid	Anaerobic	0 rpm	Sodium Formate	60	mM	Sodium acetate	30	mM	Sodium sulfate	30	mM				set2S315	Formate/Acetate-Sulfate (60/30-30 mM) minimal without Molybdate/Tungstate
DvH_JW710_set2	2016-04-18	Formate/Acetate-Sulfate (60/30-30 mM) minimal without Molybdate/Tungstate	S316	Dv_base_medium_no_Mo_no_W	15 mL tube	respiratory growth	30	7.2	Liquid	Anaerobic	0 rpm	Sodium Formate	60	mM	Sodium acetate	30	mM	Sodium sulfate	30	mM				set2S316	Formate/Acetate-Sulfate (60/30-30 mM) minimal without Molybdate/Tungstate
DvH_JW710_set2	2016-04-18	Formate/Acetate-Sulfate (60/30-30 mM) minimal without W	S317	Dv_base_medium_no_W	15 mL tube	respiratory growth	30	7.2	Liquid	Anaerobic	0 rpm	Sodium Formate	60	mM	Sodium acetate	30	mM	Sodium sulfate	30	mM				set2S317	Formate/Acetate-Sulfate (60/30-30 mM) minimal without W
DvH_JW710_set2	2016-04-18	Formate/Acetate-Sulfate (60/30-30 mM) minimal without W	S318	Dv_base_medium_no_W	15 mL tube	respiratory growth	30	7.2	Liquid	Anaerobic	0 rpm	Sodium Formate	60	mM	Sodium acetate	30	mM	Sodium sulfate	30	mM				set2S318	Formate/Acetate-Sulfate (60/30-30 mM) minimal without W
DvH_JW710_set2	2016-04-18	Formate/Acetate-Sulfate (60/30-30 mM) minimal without W	S319	Dv_base_medium_no_W	15 mL tube	respiratory growth	30	7.2	Liquid	Anaerobic	0 rpm	Sodium Formate	60	mM	Sodium acetate	30	mM	Sodium sulfate	30	mM				set2S319	Formate/Acetate-Sulfate (60/30-30 mM) minimal without W
DvH_JW710_set2	2016-04-18	Formate/Acetate-Sulfate (60/30-30 mM) minimal without Molybdate	S320	Dv_base_medium_no_Mo	15 mL tube	respiratory growth	30	7.2	Liquid	Anaerobic	0 rpm	Sodium Formate	60	mM	Sodium acetate	30	mM	Sodium sulfate	30	mM				set2S320	Formate/Acetate-Sulfate (60/30-30 mM) minimal without Molybdate
DvH_JW710_set2	2016-04-18	Formate/Acetate-Sulfate (60/30-30 mM) minimal without Molybdate	S321	Dv_base_medium_no_Mo	15 mL tube	respiratory growth	30	7.2	Liquid	Anaerobic	0 rpm	Sodium Formate	60	mM	Sodium acetate	30	mM	Sodium sulfate	30	mM				set2S321	Formate/Acetate-Sulfate (60/30-30 mM) minimal without Molybdate
DvH_JW710_set2	2016-04-18	Formate/Acetate-Sulfate (60/30-30 mM) minimal without Molybdate	S322	Dv_base_medium_no_Mo	15 mL tube	respiratory growth	30	7.2	Liquid	Anaerobic	0 rpm	Sodium Formate	60	mM	Sodium acetate	30	mM	Sodium sulfate	30	mM				set2S322	Formate/Acetate-Sulfate (60/30-30 mM) minimal without Molybdate
DvH_JW710_set2	2016-04-18	Formate/Acetate-Sulfate (60/30-30 mM) minimal	S323	Dv_base_medium	15 mL tube	respiratory growth	30	7.2	Liquid	Anaerobic	0 rpm	Sodium Formate	60	mM	Sodium acetate	30	mM	Sodium sulfate	30	mM				set2S323	Formate/Acetate-Sulfate (60/30-30 mM) minimal
DvH_JW710_set2	2016-04-18	Formate/Acetate-Sulfate (60/30-30 mM) minimal	S324	Dv_base_medium	15 mL tube	respiratory growth	30	7.2	Liquid	Anaerobic	0 rpm	Sodium Formate	60	mM	Sodium acetate	30	mM	Sodium sulfate	30	mM				set2S324	Formate/Acetate-Sulfate (60/30-30 mM) minimal
DvH_JW710_set2	2016-04-18	Formate/Acetate-Sulfate (60/30-30 mM) minimal	S325	Dv_base_medium	15 mL tube	respiratory growth	30	7.2	Liquid	Anaerobic	0 rpm	Sodium Formate	60	mM	Sodium acetate	30	mM	Sodium sulfate	30	mM				set2S325	Formate/Acetate-Sulfate (60/30-30 mM) minimal
DvH_JW710_set2	2016-04-18	MoYLS4 with Spectinomycin 0.0125mg/mL	S326	MoYLS4	24 deep-well microplate	stress	30	7.2	Liquid	Anaerobic	0 rpm	Spectinomycin dihydrochloride pentahydrate	0.0125	mg/mL										set2S326	MoYLS4 with Spectinomycin 0.0125mg/mL
DvH_JW710_set2	2016-04-18	MoYLS4 with Spectinomycin 0.0125mg/mL	S327	MoYLS4	24 deep-well microplate	stress	30	7.2	Liquid	Anaerobic	0 rpm	Spectinomycin dihydrochloride pentahydrate	0.0125	mg/mL										set2S327	MoYLS4 with Spectinomycin 0.0125mg/mL
DvH_JW710_set2	2016-04-18	MoYLS4 with Spectinomycin 0.0125mg/mL	S328	MoYLS4	24 deep-well microplate	stress	30	7.2	Liquid	Anaerobic	0 rpm	Spectinomycin dihydrochloride pentahydrate	0.0125	mg/mL										set2S328	MoYLS4 with Spectinomycin 0.0125mg/mL
DvH_JW710_set3	2016-05-05	Lactate-Sulfate (60-30 mM) minimal (MoLS4)	S178	MoLS4	24 deep-well microplate	respiratory growth	30	7.2	Liquid	Anaerobic	0 rpm													set3S178	Lactate-Sulfate (60-30 mM) minimal (MoLS4)
DvH_JW710_set3	2016-05-05	Lactate-Sulfate (60-30 mM) minimal (MoLS4)	S179	MoLS4	24 deep-well microplate	respiratory growth	30	7.2	Liquid	Anaerobic	0 rpm													set3S179	Lactate-Sulfate (60-30 mM) minimal (MoLS4)
DvH_JW710_set3	2016-05-05	Lactate-Sulfate (60-30 mM) minimal (MoLS4)	S180	MoLS4	24 deep-well microplate	respiratory growth	30	7.2	Liquid	Anaerobic	0 rpm													set3S180	Lactate-Sulfate (60-30 mM) minimal (MoLS4)
DvH_JW710_set3	2016-05-05	MoLS4 without Biotin with Avidin	S181	MoLS4_no_Biotin	24 deep-well microplate	nutrient	30	7.2	Liquid	Anaerobic	0 rpm				Avidin	0.2	U/mL							set3S181	MoLS4 without Biotin with Avidin
DvH_JW710_set3	2016-05-05	MoLS4 without Biotin with Avidin	S182	MoLS4_no_Biotin	24 deep-well microplate	nutrient	30	7.2	Liquid	Anaerobic	0 rpm				Avidin	0.2	U/mL							set3S182	MoLS4 without Biotin with Avidin
DvH_JW710_set3	2016-05-05	MoLS4 without Biotin with Avidin	S183	MoLS4_no_Biotin	24 deep-well microplate	nutrient	30	7.2	Liquid	Anaerobic	0 rpm				Avidin	0.2	U/mL							set3S183	MoLS4 without Biotin with Avidin
DvH_JW710_set3	2016-05-05	MoLS4 without Lipoic acid	S184	MoLS4_no_lipoic_acid	24 deep-well microplate	nutrient	30	7.2	Liquid	Anaerobic	0 rpm													set3S184	MoLS4 without Lipoic
DvH_JW710_set3	2016-05-05	MoLS4 without Lipoic acid	S185	MoLS4_no_lipoic_acid	24 deep-well microplate	nutrient	30	7.2	Liquid	Anaerobic	0 rpm													set3S185	MoLS4 without Lipoic
DvH_JW710_set3	2016-05-05	MoLS4 without Lipoic acid	S186	MoLS4_no_lipoic_acid	24 deep-well microplate	nutrient	30	7.2	Liquid	Anaerobic	0 rpm													set3S186	MoLS4 without Lipoic
DvH_JW710_set3	2016-05-05	MoLS4 without Thiamine	S187	MoLS4_no_thiamine	24 deep-well microplate	nutrient	30	7.2	Liquid	Anaerobic	0 rpm													set3S187	MoLS4 without Thiamine
DvH_JW710_set3	2016-05-05	MoLS4 without Thiamine	S188	MoLS4_no_thiamine	24 deep-well microplate	nutrient	30	7.2	Liquid	Anaerobic	0 rpm													set3S188	MoLS4 without Thiamine
DvH_JW710_set3	2016-05-05	MoLS4 without Thiamine	S189	MoLS4_no_thiamine	24 deep-well microplate	nutrient	30	7.2	Liquid	Anaerobic	0 rpm													set3S189	MoLS4 without Thiamine
DvH_JW710_set3	2016-05-05	MoYLS4 with Piperacillin 3 ug/mL	S190	MoYLS4	24 deep-well microplate	stress	30	7.2	Liquid	Anaerobic	0 rpm	Piperacillin sodium salt	3	ug/mL										set3S190	MoYLS4 with Piperacillin 3 ug/mL
DvH_JW710_set3	2016-05-05	MoYLS4 with Sodium nitrite 0.125mg/mL	S330	MoYLS4	24 deep-well microplate	stress	30	7.2	Liquid	Anaerobic	0 rpm	Sodium nitrite	0.125	mg/mL										set3S330	MoYLS4 with nitrite 0.125mg/mL
DvH_JW710_set3	2016-05-05	MoYLS4 with Sodium nitrite 0.125mg/mL	S331	MoYLS4	24 deep-well microplate	stress	30	7.2	Liquid	Anaerobic	0 rpm	Sodium nitrite	0.125	mg/mL										set3S331	MoYLS4 with nitrite 0.125mg/mL
DvH_JW710_set3	2016-05-05	MoYLS4 with Sodium nitrite 0.125mg/mL	S332	MoYLS4	24 deep-well microplate	stress	30	7.2	Liquid	Anaerobic	0 rpm	Sodium nitrite	0.125	mg/mL										set3S332	MoYLS4 with nitrite 0.125mg/mL
DvH_JW710_set3	2016-05-05	MoYLS4 with Chloramphenicol 0.005mg/mL	S333	MoYLS4	24 deep-well microplate	stress	30	7.2	Liquid	Anaerobic	0 rpm	Chloramphenicol	0.005	mg/mL										set3S333	MoYLS4 with Chloramphenicol 0.005mg/mL
DvH_JW710_set3	2016-05-05	MoYLS4 with Chloramphenicol 0.005mg/mL	S334	MoYLS4	24 deep-well microplate	stress	30	7.2	Liquid	Anaerobic	0 rpm	Chloramphenicol	0.005	mg/mL										set3S334	MoYLS4 with Chloramphenicol 0.005mg/mL
DvH_JW710_set3	2016-05-05	MoYLS4 with Chloramphenicol 0.005mg/mL	S335	MoYLS4	24 deep-well microplate	stress	30	7.2	Liquid	Anaerobic	0 rpm	Chloramphenicol	0.005	mg/mL										set3S335	MoYLS4 with Chloramphenicol 0.005mg/mL
DvH_JW710_set3	2016-05-05	MoYLS4 with Tetracyclin 0.001mg/mL	S336	MoYLS4	24 deep-well microplate	stress	30	7.2	Liquid	Anaerobic	0 rpm	Tetracycline hydrochloride	0.001	mg/mL										set3S336	MoYLS4 with Tetracyclin 0.001mg/mL
DvH_JW710_set3	2016-05-05	MoYLS4 with Tetracyclin 0.001mg/mL	S337	MoYLS4	24 deep-well microplate	stress	30	7.2	Liquid	Anaerobic	0 rpm	Tetracycline hydrochloride	0.001	mg/mL										set3S337	MoYLS4 with Tetracyclin 0.001mg/mL
DvH_JW710_set3	2016-05-05	MoYLS4 with Tetracyclin 0.001mg/mL	S338	MoYLS4	24 deep-well microplate	stress	30	7.2	Liquid	Anaerobic	0 rpm	Tetracycline hydrochloride	0.001	mg/mL										set3S338	MoYLS4 with Tetracyclin 0.001mg/mL
DvH_JW710_set3	2016-05-05	MoYLS4 with Sodium Nitrate 50mM	S339	MoYLS4	24 deep-well microplate	stress	30	7.2	Liquid	Anaerobic	0 rpm	Sodium nitrate	50	mM										set3S339	MoYLS4 with Nitrate 50mM
DvH_JW710_set3	2016-05-05	MoYLS4 with Sodium Nitrate 50mM	S340	MoYLS4	24 deep-well microplate	stress	30	7.2	Liquid	Anaerobic	0 rpm	Sodium nitrate	50	mM										set3S340	MoYLS4 with Nitrate 50mM
DvH_JW710_set3	2016-05-05	MoLS4 without Nicotinic acid	S341	MoLS4_no_nicotinic_acid	24 deep-well microplate	nutrient	30	7.2	Liquid	Anaerobic	0 rpm													set3S341	MoLS4 without Nicotinic
DvH_JW710_set3	2016-05-05	MoLS4 without Nicotinic acid	S342	MoLS4_no_nicotinic_acid	24 deep-well microplate	nutrient	30	7.2	Liquid	Anaerobic	0 rpm													set3S342	MoLS4 without Nicotinic
DvH_JW710_set3	2016-05-05	MoLS4 without Nicotinic acid	S343	MoLS4_no_nicotinic_acid	24 deep-well microplate	nutrient	30	7.2	Liquid	Anaerobic	0 rpm													set3S343	MoLS4 without Nicotinic
DvH_JW710_set3	2016-05-05	Lactate-Sulfate (60-30 mM) + 0.1% Yeast Extract (MoYLS4)	S344	MoYLS4	24 deep-well microplate	respiratory growth	30	7.2	Liquid	Anaerobic	0 rpm													set3S344	Lactate-Sulfate (60-30 mM) + 0.1% Yeast Extract (MoYLS4)
DvH_JW710_set3	2016-05-05	Lactate-Sulfate (60-30 mM) + 0.1% Yeast Extract (MoYLS4)	S345	MoYLS4	24 deep-well microplate	respiratory growth	30	7.2	Liquid	Anaerobic	0 rpm													set3S345	Lactate-Sulfate (60-30 mM) + 0.1% Yeast Extract (MoYLS4)
DvH_JW710_set3	2016-05-05	Lactate-Sulfate (60-30 mM) + 0.1% Yeast Extract (MoYLS4)	S346	MoYLS4	24 deep-well microplate	respiratory growth	30	7.2	Liquid	Anaerobic	0 rpm													set3S346	Lactate-Sulfate (60-30 mM) + 0.1% Yeast Extract (MoYLS4)
DvH_JW710_set4	2016-11-10	Lactate-Sulfate (60-30 mM) minimal (MoLS4)	IT004	MoLS4	24 deep-well microplate	respiratory growth	30	7.2	Liquid	Anaerobic	0 rpm													set4IT004	Lactate-Sulfate (60-30 mM) minimal (MoLS4)
DvH_JW710_set4	2016-11-10	Lactate-Sulfate (60-30 mM) minimal (MoLS4)	IT005	MoLS4	24 deep-well microplate	respiratory growth	30	7.2	Liquid	Anaerobic	0 rpm													set4IT005	Lactate-Sulfate (60-30 mM) minimal (MoLS4)
DvH_JW710_set4	2016-11-10	Lactate-Sulfate (60-30 mM) minimal (MoLS4)	IT006	MoLS4	24 deep-well microplate	respiratory growth	30	7.2	Liquid	Anaerobic	0 rpm													set4IT006	Lactate-Sulfate (60-30 mM) minimal (MoLS4)
DvH_JW710_set4	2016-11-10	MoLS4 with Casamino acids 0.2%	IT007	MoLS4	24 deep-well microplate	nutrient	30	7.2	Liquid	Anaerobic	0 rpm	casamino acids	2	mg/mL										set4IT007	MoLS4 with Casaminos 0.2%
DvH_JW710_set4	2016-11-10	MoLS4 with Casamino acids 0.2%	IT008	MoLS4	24 deep-well microplate	nutrient	30	7.2	Liquid	Anaerobic	0 rpm	casamino acids	2	mg/mL										set4IT008	MoLS4 with Casaminos 0.2%
DvH_JW710_set4	2016-11-10	MoLS4 with Casamino acids 0.2%	IT009	MoLS4	24 deep-well microplate	nutrient	30	7.2	Liquid	Anaerobic	0 rpm	casamino acids	2	mg/mL										set4IT009	MoLS4 with Casaminos 0.2%
DvH_JW710_set4	2016-11-10	MoLS4 with Casamino acids 0.05%	IT010	MoLS4	24 deep-well microplate	nutrient	30	7.2	Liquid	Anaerobic	0 rpm	casamino acids	0.5	mg/mL										set4IT010	MoLS4 with Casaminos 0.05%
DvH_JW710_set4	2016-11-10	MoLS4 with Casamino acids 0.05%	IT011	MoLS4	24 deep-well microplate	nutrient	30	7.2	Liquid	Anaerobic	0 rpm	casamino acids	0.5	mg/mL										set4IT011	MoLS4 with Casaminos 0.05%
DvH_JW710_set4	2016-11-10	MoLS4 with Casamino acids 0.05%	IT012	MoLS4	24 deep-well microplate	nutrient	30	7.2	Liquid	Anaerobic	0 rpm	casamino acids	0.5	mg/mL										set4IT012	MoLS4 with Casaminos 0.05%
DvH_JW710_set4	2016-11-10	MoLS4 without vitamins with Casamino acids 0.2%	IT013	MoLS4_no_vitamins	24 deep-well microplate	nutrient	30	7.2	Liquid	Anaerobic	0 rpm				casamino acids	2	mg/mL							set4IT013	MoLS4 without vitamins with Casaminos 0.2%
DvH_JW710_set4	2016-11-10	MoLS4 without vitamins with Casamino acids 0.2%	IT014	MoLS4_no_vitamins	24 deep-well microplate	nutrient	30	7.2	Liquid	Anaerobic	0 rpm				casamino acids	2	mg/mL							set4IT014	MoLS4 without vitamins with Casaminos 0.2%
DvH_JW710_set4	2016-11-10	MoLS4 without vitamins with Casamino acids 0.2%	IT015	MoLS4_no_vitamins	24 deep-well microplate	nutrient	30	7.2	Liquid	Anaerobic	0 rpm				casamino acids	2	mg/mL							set4IT015	MoLS4 without vitamins with Casaminos 0.2%
DvH_JW710_set4	2016-11-10	MoLS4 with L-Serine nitrogen source, without Molybdate/Tungstate	IT016	MoLS4_no_ammonium_no_Mo_no_W	24 deep-well microplate	nitrogen source	30	7.2	Liquid	Anaerobic	0 rpm	L-Serine	20	mM										set4IT016	MoLS4 with L-Serine (N), without Molybdate/Tungstate
DvH_JW710_set4	2016-11-10	MoLS4 with L-Serine nitrogen source, without Molybdate/Tungstate	IT017	MoLS4_no_ammonium_no_Mo_no_W	24 deep-well microplate	nitrogen source	30	7.2	Liquid	Anaerobic	0 rpm	L-Serine	20	mM										set4IT017	MoLS4 with L-Serine (N), without Molybdate/Tungstate
DvH_JW710_set4	2016-11-10	MoLS4 with L-Serine nitrogen source, without Molybdate/Tungstate	IT018	MoLS4_no_ammonium_no_Mo_no_W	24 deep-well microplate	nitrogen source	30	7.2	Liquid	Anaerobic	0 rpm	L-Serine	20	mM										set4IT018	MoLS4 with L-Serine (N), without Molybdate/Tungstate
DvH_JW710_set4	2016-11-10	MoLS4 with L-Serine nitrogen source, without W	IT019	MoLS4_no_ammonium_no_W	24 deep-well microplate	nitrogen source	30	7.2	Liquid	Anaerobic	0 rpm	L-Serine	20	mM										set4IT019	MoLS4 with L-Serine (N), without W
DvH_JW710_set4	2016-11-10	MoLS4 with L-Serine nitrogen source, without W	IT020	MoLS4_no_ammonium_no_W	24 deep-well microplate	nitrogen source	30	7.2	Liquid	Anaerobic	0 rpm	L-Serine	20	mM										set4IT020	MoLS4 with L-Serine (N), without W
DvH_JW710_set4	2016-11-10	MoLS4 with L-Serine nitrogen source, without W	IT021	MoLS4_no_ammonium_no_W	24 deep-well microplate	nitrogen source	30	7.2	Liquid	Anaerobic	0 rpm	L-Serine	20	mM										set4IT021	MoLS4 with L-Serine (N), without W
DvH_JW710_set4	2016-11-10	MoLS4 with L-Serine nitrogen source	IT025	MoLS4_no_ammonium	24 deep-well microplate	nitrogen source	30	7.2	Liquid	Anaerobic	0 rpm	L-Serine	20	mM										set4IT025	MoLS4 with L-Serine (N)
DvH_JW710_set4	2016-11-10	MoLS4 with L-Serine nitrogen source	IT026	MoLS4_no_ammonium	24 deep-well microplate	nitrogen source	30	7.2	Liquid	Anaerobic	0 rpm	L-Serine	20	mM										set4IT026	MoLS4 with L-Serine (N)
DvH_JW710_set4	2016-11-10	MoLS4 with L-Serine nitrogen source	IT027	MoLS4_no_ammonium	24 deep-well microplate	nitrogen source	30	7.2	Liquid	Anaerobic	0 rpm	L-Serine	20	mM										set4IT027	MoLS4 with L-Serine (N)
DvH_JW710_set4	2016-11-10	MoLS4 with L-Glutamate nitrogen source	IT028	MoLS4_no_ammonium	24 deep-well microplate	nitrogen source	30	7.2	Liquid	Anaerobic	0 rpm	L-Glutamic acid monopotassium salt monohydrate	20	mM										set4IT028	MoLS4 with L-Glutamate (N)
DvH_JW710_set4	2016-11-10	MoLS4 with L-Glutamate nitrogen source	IT029	MoLS4_no_ammonium	24 deep-well microplate	nitrogen source	30	7.2	Liquid	Anaerobic	0 rpm	L-Glutamic acid monopotassium salt monohydrate	20	mM										set4IT029	MoLS4 with L-Glutamate (N)
DvH_JW710_set4	2016-11-10	MoLS4 with L-Glutamate nitrogen source	IT030	MoLS4_no_ammonium	24 deep-well microplate	nitrogen source	30	7.2	Liquid	Anaerobic	0 rpm	L-Glutamic acid monopotassium salt monohydrate	20	mM										set4IT030	MoLS4 with L-Glutamate (N)
DvH_JW710_set4	2016-11-10	MoLS4 with L-Glutamine nitrogen source	IT031	MoLS4_no_ammonium	24 deep-well microplate	nitrogen source	30	7.2	Liquid	Anaerobic	0 rpm	L-Glutamine	20	mM										set4IT031	MoLS4 with L-Glutamine (N)
DvH_JW710_set4	2016-11-10	MoLS4 with L-Glutamine nitrogen source	IT032	MoLS4_no_ammonium	24 deep-well microplate	nitrogen source	30	7.2	Liquid	Anaerobic	0 rpm	L-Glutamine	20	mM										set4IT032	MoLS4 with L-Glutamine (N)
DvH_JW710_set4	2016-11-10	MoLS4 with L-Glutamine nitrogen source	IT033	MoLS4_no_ammonium	24 deep-well microplate	nitrogen source	30	7.2	Liquid	Anaerobic	0 rpm	L-Glutamine	20	mM										set4IT033	MoLS4 with L-Glutamine (N)
DvH_JW710_set4	2016-11-10	MoLS4 with L-Asparagine nitrogen source	IT034	MoLS4_no_ammonium	24 deep-well microplate	nitrogen source	30	7.2	Liquid	Anaerobic	0 rpm	L-Asparagine	20	mM										set4IT034	MoLS4 with L-Asparagine (N)
DvH_JW710_set4	2016-11-10	MoLS4 with L-Asparagine nitrogen source	IT035	MoLS4_no_ammonium	24 deep-well microplate	nitrogen source	30	7.2	Liquid	Anaerobic	0 rpm	L-Asparagine	20	mM										set4IT035	MoLS4 with L-Asparagine (N)
DvH_JW710_set4	2016-11-10	MoLS4 with L-Asparagine nitrogen source	IT036	MoLS4_no_ammonium	24 deep-well microplate	nitrogen source	30	7.2	Liquid	Anaerobic	0 rpm	L-Asparagine	20	mM										set4IT036	MoLS4 with L-Asparagine (N)
DvH_JW710_set4	2016-11-10	MoLS4 with L-Tryptophan nitrogen source	IT037	MoLS4_no_ammonium	24 deep-well microplate	nitrogen source	30	7.2	Liquid	Anaerobic	0 rpm	L-Tryptophan	20	mM										set4IT037	MoLS4 with L-Tryptophan (N)
DvH_JW710_set4	2016-11-10	MoLS4 with L-Tryptophan nitrogen source	IT038	MoLS4_no_ammonium	24 deep-well microplate	nitrogen source	30	7.2	Liquid	Anaerobic	0 rpm	L-Tryptophan	20	mM										set4IT038	MoLS4 with L-Tryptophan (N)
DvH_JW710_set4	2016-11-10	MoLS4 with L-Tryptophan nitrogen source	IT039	MoLS4_no_ammonium	24 deep-well microplate	nitrogen source	30	7.2	Liquid	Anaerobic	0 rpm	L-Tryptophan	20	mM										set4IT039	MoLS4 with L-Tryptophan (N)
DvH_JW710_set4	2016-11-10	Lactate-Sulfate (60-30 mM) + 0.1% Yeast Extract (MoYLS4)	IT040	MoYLS4	24 deep-well microplate	respiratory growth	30	7.2	Liquid	Anaerobic	0 rpm													set4IT040	Lactate-Sulfate (60-30 mM) + 0.1% Yeast Extract (MoYLS4)
DvH_JW710_set4	2016-11-10	Lactate-Sulfate (60-30 mM) + 0.1% Yeast Extract (MoYLS4)	IT041	MoYLS4	24 deep-well microplate	respiratory growth	30	7.2	Liquid	Anaerobic	0 rpm													set4IT041	Lactate-Sulfate (60-30 mM) + 0.1% Yeast Extract (MoYLS4)
DvH_JW710_set4	2016-11-10	Lactate-Sulfate (60-30 mM) + 0.1% Yeast Extract (MoYLS4)	IT042	MoYLS4	24 deep-well microplate	respiratory growth	30	7.2	Liquid	Anaerobic	0 rpm													set4IT042	Lactate-Sulfate (60-30 mM) + 0.1% Yeast Extract (MoYLS4)
DvH_JW710_set4	2016-11-10	MoYLS4 with 2,2' Dipyridyl 75uM	IT043	MoYLS4	24 deep-well microplate	stress	30	7.2	Liquid	Anaerobic	0 rpm	2,2'-Dipyridyl	75	uM										set4IT043	MoYLS4 with 2,2' Dipyridyl 75uM
DvH_JW710_set4	2016-11-10	MoYLS4 with 2,2' Dipyridyl 75uM	IT045	MoYLS4	24 deep-well microplate	stress	30	7.2	Liquid	Anaerobic	0 rpm	2,2'-Dipyridyl	75	uM										set4IT045	MoYLS4 with 2,2' Dipyridyl 75uM
DvH_JW710_set4	2016-11-10	MoYLS4 no iron	IT046	MoYLS4_no_iron	24 deep-well microplate	stress	30	7.2	Liquid	Anaerobic	0 rpm													set4IT046	MoYLS4 no iron
DvH_JW710_set4	2016-11-10	MoYLS4 no iron	IT047	MoYLS4_no_iron	24 deep-well microplate	stress	30	7.2	Liquid	Anaerobic	0 rpm													set4IT047	MoYLS4 no iron
DvH_JW710_set4	2016-11-10	MoYLS4 no iron	IT048	MoYLS4_no_iron	24 deep-well microplate	stress	30	7.2	Liquid	Anaerobic	0 rpm													set4IT048	MoYLS4 no iron
DvH_JW710_set4	2016-11-10	MoYLS4 with Zinc Sulfate 1mM	IT052	MoYLS4	15 mL tube	stress	30	7.2	Liquid	Anaerobic	0 rpm	Zinc sulfate heptahydrate	1	mM										set4IT052	MoYLS4 with Zinc Sulfate 1mM
DvH_JW710_set4	2016-11-10	MoYLS4 with Zinc Sulfate 1mM	IT053	MoYLS4	15 mL tube	stress	30	7.2	Liquid	Anaerobic	0 rpm	Zinc sulfate heptahydrate	1	mM										set4IT053	MoYLS4 with Zinc Sulfate 1mM
DvH_JW710_set4	2016-11-10	MoYLS4 with Zinc Sulfate 1mM	IT054	MoYLS4	15 mL tube	stress	30	7.2	Liquid	Anaerobic	0 rpm	Zinc sulfate heptahydrate	1	mM										set4IT054	MoYLS4 with Zinc Sulfate 1mM
DvH_JW710_set4	2016-11-10	MoYLS4 with Zinc Sulfate 0.1mM	IT055	MoYLS4	24 deep-well microplate	stress	30	7.2	Liquid	Anaerobic	0 rpm	Zinc sulfate heptahydrate	0.1	mM										set4IT055	MoYLS4 with Zinc Sulfate 0.1mM
DvH_JW710_set4	2016-11-10	MoYLS4 with Zinc Sulfate 0.1mM	IT056	MoYLS4	24 deep-well microplate	stress	30	7.2	Liquid	Anaerobic	0 rpm	Zinc sulfate heptahydrate	0.1	mM										set4IT056	MoYLS4 with Zinc Sulfate 0.1mM
DvH_JW710_set4	2016-11-10	MoYLS4 with Zinc Sulfate 0.1mM	IT057	MoYLS4	24 deep-well microplate	stress	30	7.2	Liquid	Anaerobic	0 rpm	Zinc sulfate heptahydrate	0.1	mM										set4IT057	MoYLS4 with Zinc Sulfate 0.1mM
DvH_JW710_set4	2016-11-10	MoYLS4 with Sodium Nitrite 0.025mg/mL + Zinc Sulfate 0.1mM	IT061	MoYLS4	24 deep-well microplate	stress	30	7.2	Liquid	Anaerobic	0 rpm	Sodium nitrite	0.025	mg/mL	Zinc sulfate heptahydrate	0.1	mM							set4IT061	MoYLS4 with Nitrite 0.025mg/mL + Zinc Sulfate 0.1mM
DvH_JW710_set4	2016-11-10	MoYLS4 with Sodium Nitrite 0.025mg/mL + Zinc Sulfate 0.1mM	IT062	MoYLS4	24 deep-well microplate	stress	30	7.2	Liquid	Anaerobic	0 rpm	Sodium nitrite	0.025	mg/mL	Zinc sulfate heptahydrate	0.1	mM							set4IT062	MoYLS4 with Nitrite 0.025mg/mL + Zinc Sulfate 0.1mM
DvH_JW710_set4	2016-11-10	MoYLS4 with Sodium Nitrite 0.025mg/mL + Zinc Sulfate 0.1mM	IT063	MoYLS4	24 deep-well microplate	stress	30	7.2	Liquid	Anaerobic	0 rpm	Sodium nitrite	0.025	mg/mL	Zinc sulfate heptahydrate	0.1	mM							set4IT063	MoYLS4 with Nitrite 0.025mg/mL + Zinc Sulfate 0.1mM
DvH_JW710_set4	2016-11-10	MoYLS4 with Sodium Nitrite 0.125mg/mL + Zinc Sulfate 0.1mM	IT067	MoYLS4	24 deep-well microplate	stress	30	7.2	Liquid	Anaerobic	0 rpm	Sodium nitrite	0.125	mg/mL	Zinc sulfate heptahydrate	0.1	mM							set4IT067	MoYLS4 with Nitrite 0.125mg/mL + Zinc Sulfate 0.1mM
DvH_JW710_set4	2016-11-10	MoYLS4 with Sodium Nitrite 0.125mg/mL + Zinc Sulfate 0.1mM	IT068	MoYLS4	24 deep-well microplate	stress	30	7.2	Liquid	Anaerobic	0 rpm	Sodium nitrite	0.125	mg/mL	Zinc sulfate heptahydrate	0.1	mM							set4IT068	MoYLS4 with Nitrite 0.125mg/mL + Zinc Sulfate 0.1mM
DvH_JW710_set4	2016-11-10	MoYLS4 with Sodium Nitrite 0.125mg/mL + Zinc Sulfate 0.1mM	IT069	MoYLS4	24 deep-well microplate	stress	30	7.2	Liquid	Anaerobic	0 rpm	Sodium nitrite	0.125	mg/mL	Zinc sulfate heptahydrate	0.1	mM							set4IT069	MoYLS4 with Nitrite 0.125mg/mL + Zinc Sulfate 0.1mM
DvH_JW710_set4	2016-11-10	MoYLS4 with HQNO 20uM	IT070	MoYLS4	24 deep-well microplate	stress	30	7.2	Liquid	Anaerobic	0 rpm	2-n-Heptyl-4-hydroxyquinoline N-oxide	20	uM										set4IT070	MoYLS4 with HQNO 20uM
DvH_JW710_set4	2016-11-10	MoYLS4 with HQNO 20uM	IT071	MoYLS4	24 deep-well microplate	stress	30	7.2	Liquid	Anaerobic	0 rpm	2-n-Heptyl-4-hydroxyquinoline N-oxide	20	uM										set4IT071	MoYLS4 with HQNO 20uM
DvH_JW710_set4	2016-11-10	MoYLS4 with HQNO 20uM	IT072	MoYLS4	24 deep-well microplate	stress	30	7.2	Liquid	Anaerobic	0 rpm	2-n-Heptyl-4-hydroxyquinoline N-oxide	20	uM										set4IT072	MoYLS4 with HQNO 20uM
DvH_JW710_set4	2016-11-10	MoYLS4 with HQNO 50uM	IT073	MoYLS4	24 deep-well microplate	stress	30	7.2	Liquid	Anaerobic	0 rpm	2-n-Heptyl-4-hydroxyquinoline N-oxide	50	uM										set4IT073	MoYLS4 with HQNO 50uM
DvH_JW710_set4	2016-11-10	MoYLS4 with HQNO 50uM	IT074	MoYLS4	24 deep-well microplate	stress	30	7.2	Liquid	Anaerobic	0 rpm	2-n-Heptyl-4-hydroxyquinoline N-oxide	50	uM										set4IT074	MoYLS4 with HQNO 50uM
DvH_JW710_set4	2016-11-10	MoYLS4 with HQNO 50uM	IT075	MoYLS4	24 deep-well microplate	stress	30	7.2	Liquid	Anaerobic	0 rpm	2-n-Heptyl-4-hydroxyquinoline N-oxide	50	uM										set4IT075	MoYLS4 with HQNO 50uM
DvH_JW710_set4	2016-11-10	MoYLS4 with HQNO 100uM	IT076	MoYLS4	24 deep-well microplate	stress	30	7.2	Liquid	Anaerobic	0 rpm	2-n-Heptyl-4-hydroxyquinoline N-oxide	100	uM										set4IT076	MoYLS4 with HQNO 100uM
DvH_JW710_set4	2016-11-10	MoYLS4 with HQNO 100uM	IT077	MoYLS4	24 deep-well microplate	stress	30	7.2	Liquid	Anaerobic	0 rpm	2-n-Heptyl-4-hydroxyquinoline N-oxide	100	uM										set4IT077	MoYLS4 with HQNO 100uM
DvH_JW710_set4	2016-11-10	MoYLS4 with Ethanol 2%	IT078	MoYLS4	24 deep-well microplate	stress	30	7.2	Liquid	Anaerobic	0 rpm	Ethanol	2	vol%										set4IT078	MoYLS4 with Ethanol 2%
DvH_JW710_set4	2016-11-10	MoYLS4 with HQNO 100uM	IT079	MoYLS4	24 deep-well microplate	stress	30	7.2	Liquid	Anaerobic	0 rpm	2-n-Heptyl-4-hydroxyquinoline N-oxide	100	uM										set4IT079	MoYLS4 with HQNO 100uM
DvH_JW710_set4	2016-11-10	MoYLS4 with Ethanol 2%	IT081	MoYLS4	24 deep-well microplate	stress	30	7.2	Liquid	Anaerobic	0 rpm	Ethanol	2	vol%										set4IT081	MoYLS4 with Ethanol 2%
DvH_JW710_set4	2016-11-10	MoYLS4 with Antimycin A 0.2uM	IT082	MoYLS4	24 deep-well microplate	stress	30	7.2	Liquid	Anaerobic	0 rpm	Antimycin A	0.2	uM										set4IT082	MoYLS4 with Antimycin A 0.2uM
DvH_JW710_set4	2016-11-10	MoYLS4 with Antimycin A 0.2uM	IT083	MoYLS4	24 deep-well microplate	stress	30	7.2	Liquid	Anaerobic	0 rpm	Antimycin A	0.2	uM										set4IT083	MoYLS4 with Antimycin A 0.2uM
DvH_JW710_set4	2016-11-10	MoYLS4 with Antimycin A 0.2uM	IT084	MoYLS4	24 deep-well microplate	stress	30	7.2	Liquid	Anaerobic	0 rpm	Antimycin A	0.2	uM										set4IT084	MoYLS4 with Antimycin A 0.2uM
DvH_JW710_set4	2016-11-10	MoYLS4 with Antimycin A 1uM	IT085	MoYLS4	24 deep-well microplate	stress	30	7.2	Liquid	Anaerobic	0 rpm	Antimycin A	1	uM										set4IT085	MoYLS4 with Antimycin A 1uM
DvH_JW710_set4	2016-11-10	MoYLS4 with Antimycin A 1uM	IT086	MoYLS4	24 deep-well microplate	stress	30	7.2	Liquid	Anaerobic	0 rpm	Antimycin A	1	uM										set4IT086	MoYLS4 with Antimycin A 1uM
DvH_JW710_set4	2016-11-10	MoYLS4 with Antimycin A 1uM	IT087	MoYLS4	24 deep-well microplate	stress	30	7.2	Liquid	Anaerobic	0 rpm	Antimycin A	1	uM										set4IT087	MoYLS4 with Antimycin A 1uM
DvH_JW710_set4	2016-11-10	MoYLS4 with Antimycin A 10uM	IT088	MoYLS4	24 deep-well microplate	stress	30	7.2	Liquid	Anaerobic	0 rpm	Antimycin A	10	uM										set4IT088	MoYLS4 with Antimycin A 10uM
DvH_JW710_set4	2016-11-10	MoYLS4 with Antimycin A 10uM	IT089	MoYLS4	24 deep-well microplate	stress	30	7.2	Liquid	Anaerobic	0 rpm	Antimycin A	10	uM										set4IT089	MoYLS4 with Antimycin A 10uM
DvH_JW710_set4	2016-11-10	MoYLS4 with Antimycin A 10uM	IT090	MoYLS4	24 deep-well microplate	stress	30	7.2	Liquid	Anaerobic	0 rpm	Antimycin A	10	uM										set4IT090	MoYLS4 with Antimycin A 10uM
DvH_JW710_set4	2016-11-10	MoLS4 with limited carbon source D,L-Lactate (7mM)	IT091	Dv_base_medium	24 deep-well microplate	respiratory growth	30	7.2	Liquid	Anaerobic	0 rpm	Sodium D,L-Lactate	7	mM	Sodium sulfate	30	mM							set4IT091	MoLS4 with limited (C) D,L-Lactate (7mM)
DvH_JW710_set4	2016-11-10	MoLS4 with limited carbon source D,L-Lactate (7mM)	IT092	Dv_base_medium	24 deep-well microplate	respiratory growth	30	7.2	Liquid	Anaerobic	0 rpm	Sodium D,L-Lactate	7	mM	Sodium sulfate	30	mM							set4IT092	MoLS4 with limited (C) D,L-Lactate (7mM)
DvH_JW710_set4	2016-11-10	MoLS4 with limited carbon source D,L-Lactate (7mM)	IT093	Dv_base_medium	24 deep-well microplate	respiratory growth	30	7.2	Liquid	Anaerobic	0 rpm	Sodium D,L-Lactate	7	mM	Sodium sulfate	30	mM							set4IT093	MoLS4 with limited (C) D,L-Lactate (7mM)
DvH_JW710_set5	2016-11-15	Formate/Acetate-Sulfate (60/30-30 mM) with Casamino acids 0.05%	IT046	Dv_base_medium	15 mL tube	respiratory growth	30	7.2	Liquid	Anaerobic	0 rpm	Sodium Formate	60	mM	Sodium acetate	30	mM	Sodium sulfate	30	mM	casamino acids	0.5	mg/mL	set5IT046	Formate/Acetate-Sulfate (60/30-30 mM) with Casaminos 0.05%
DvH_JW710_set5	2016-11-15	Formate/Acetate-Sulfate (60/30-30 mM) with Casamino acids 0.05%	IT048	Dv_base_medium	15 mL tube	respiratory growth	30	7.2	Liquid	Anaerobic	0 rpm	Sodium Formate	60	mM	Sodium acetate	30	mM	Sodium sulfate	30	mM	casamino acids	0.5	mg/mL	set5IT048	Formate/Acetate-Sulfate (60/30-30 mM) with Casaminos 0.05%
DvH_JW710_set5	2016-11-15	MoYLS4 with BPS 20uM	IT049	MoYLS4	24 deep-well microplate	stress	30	7.2	Liquid	Anaerobic	0 rpm	Bathophenanthrolinedisulfonic acid disodium salt hydrate	20	uM										set5IT049	MoYLS4 with BPS 20uM
DvH_JW710_set5	2016-11-15	MoYLS4 with BPS 20uM	IT051	MoYLS4	24 deep-well microplate	stress	30	7.2	Liquid	Anaerobic	0 rpm	Bathophenanthrolinedisulfonic acid disodium salt hydrate	20	uM										set5IT051	MoYLS4 with BPS 20uM
DvH_JW710_set5	2016-11-15	Formate/Acetate-Sulfate (60/30-30 mM) with Casamino acids 0.05% without Molybdate/Tungstate	IT052	Dv_base_medium_no_Mo_no_W	15 mL tube	respiratory growth	30	7.2	Liquid	Anaerobic	0 rpm	Sodium Formate	60	mM	Sodium acetate	30	mM	Sodium sulfate	30	mM	casamino acids	0.5	mg/mL	set5IT052	Formate/Acetate-Sulfate (60/30-30 mM) with Casaminos 0.05% without Molybdate/Tungstate
DvH_JW710_set5	2016-11-15	Formate/Acetate-Sulfate (60/30-30 mM) with Casamino acids 0.05% without Molybdate/Tungstate	IT053	Dv_base_medium_no_Mo_no_W	15 mL tube	respiratory growth	30	7.2	Liquid	Anaerobic	0 rpm	Sodium Formate	60	mM	Sodium acetate	30	mM	Sodium sulfate	30	mM	casamino acids	0.5	mg/mL	set5IT053	Formate/Acetate-Sulfate (60/30-30 mM) with Casaminos 0.05% without Molybdate/Tungstate
DvH_JW710_set5	2016-11-15	Formate/Acetate-Sulfate (60/30-30 mM) with Casamino acids 0.05% without Molybdate/Tungstate	IT054	Dv_base_medium_no_Mo_no_W	15 mL tube	respiratory growth	30	7.2	Liquid	Anaerobic	0 rpm	Sodium Formate	60	mM	Sodium acetate	30	mM	Sodium sulfate	30	mM	casamino acids	0.5	mg/mL	set5IT054	Formate/Acetate-Sulfate (60/30-30 mM) with Casaminos 0.05% without Molybdate/Tungstate
DvH_JW710_set5	2016-11-15	Formate/Acetate-Sulfate (60/30-30 mM) with Casamino acids 0.05% without Tungstate	IT055	Dv_base_medium_no_W	15 mL tube	respiratory growth	30	7.2	Liquid	Anaerobic	0 rpm	Sodium Formate	60	mM	Sodium acetate	30	mM	Sodium sulfate	30	mM	casamino acids	0.5	mg/mL	set5IT055	Formate/Acetate-Sulfate (60/30-30 mM) with Casaminos 0.05% without Tungstate
DvH_JW710_set5	2016-11-15	Formate/Acetate-Sulfate (60/30-30 mM) with Casamino acids 0.05% without Tungstate	IT056	Dv_base_medium_no_W	15 mL tube	respiratory growth	30	7.2	Liquid	Anaerobic	0 rpm	Sodium Formate	60	mM	Sodium acetate	30	mM	Sodium sulfate	30	mM	casamino acids	0.5	mg/mL	set5IT056	Formate/Acetate-Sulfate (60/30-30 mM) with Casaminos 0.05% without Tungstate
DvH_JW710_set5	2016-11-15	Formate/Acetate-Sulfate (60/30-30 mM) with Casamino acids 0.05% without Molybdate	IT059	Dv_base_medium_no_Mo_no_W	15 mL tube	respiratory growth	30	7.2	Liquid	Anaerobic	0 rpm	Sodium Formate	60	mM	Sodium acetate	30	mM	Sodium sulfate	30	mM	casamino acids	0.5	mg/mL	set5IT059	Formate/Acetate-Sulfate (60/30-30 mM) with Casaminos 0.05% without Molybdate
DvH_JW710_set5	2016-11-15	MoYLS4 no iron	IT076	MoYLS4_no_iron	24 deep-well microplate	stress	30	7.2	Liquid	Anaerobic	0 rpm													set5IT076	MoYLS4 no iron
DvH_JW710_set5	2016-11-15	MoYLS4 no iron	IT077	MoYLS4_no_iron	24 deep-well microplate	stress	30	7.2	Liquid	Anaerobic	0 rpm													set5IT077	MoYLS4 no iron
DvH_JW710_set5	2016-11-15	MoYLS4 no iron	IT078	MoYLS4_no_iron	24 deep-well microplate	stress	30	7.2	Liquid	Anaerobic	0 rpm													set5IT078	MoYLS4 no iron
DvH_JW710_set5	2016-11-15	MoYLS4 no iron with 2,2' dipyridyl 20uM	IT079	MoYLS4_no_iron	24 deep-well microplate	stress	30	7.2	Liquid	Anaerobic	0 rpm				2,2'-Dipyridyl	20	uM							set5IT079	MoYLS4 no iron with 2,2' dipyridyl 20uM
DvH_JW710_set5	2016-11-15	MoYLS4 no iron with 2,2' dipyridyl 20uM	IT080	MoYLS4_no_iron	24 deep-well microplate	stress	30	7.2	Liquid	Anaerobic	0 rpm				2,2'-Dipyridyl	20	uM							set5IT080	MoYLS4 no iron with 2,2' dipyridyl 20uM
DvH_JW710_set5	2016-11-15	MoYLS4 no iron with 2,2' dipyridyl 20uM	IT081	MoYLS4_no_iron	24 deep-well microplate	stress	30	7.2	Liquid	Anaerobic	0 rpm				2,2'-Dipyridyl	20	uM							set5IT081	MoYLS4 no iron with 2,2' dipyridyl 20uM
DvH_JW710_set5	2016-11-15	MoYLS4 with Sodium Nitrite 0.025mg/mL	IT082	MoYLS4	24 deep-well microplate	stress	30	7.2	Liquid	Anaerobic	0 rpm	Sodium nitrite	0.025	mg/mL										set5IT082	MoYLS4 with Nitrite 0.025mg/mL
DvH_JW710_set5	2016-11-15	MoYLS4 with Sodium Nitrite 0.025mg/mL	IT083	MoYLS4	24 deep-well microplate	stress	30	7.2	Liquid	Anaerobic	0 rpm	Sodium nitrite	0.025	mg/mL										set5IT083	MoYLS4 with Nitrite 0.025mg/mL
DvH_JW710_set5	2016-11-15	MoYLS4 with Sodium Nitrite 0.025mg/mL	IT084	MoYLS4	24 deep-well microplate	stress	30	7.2	Liquid	Anaerobic	0 rpm	Sodium nitrite	0.025	mg/mL										set5IT084	MoYLS4 with Nitrite 0.025mg/mL
DvH_JW710_set5	2016-11-15	MoYLS4 with DETA/NO 100uM	IT085	MoYLS4	24 deep-well microplate	stress	30	7.2	Liquid	Anaerobic	0 rpm	DETA/NO	100	uM										set5IT085	MoYLS4 with DETA/NO 100uM
DvH_JW710_set5	2016-11-15	MoYLS4 with DETA/NO 100uM	IT086	MoYLS4	24 deep-well microplate	stress	30	7.2	Liquid	Anaerobic	0 rpm	DETA/NO	100	uM										set5IT086	MoYLS4 with DETA/NO 100uM
DvH_JW710_set5	2016-11-15	MoYLS4 with DETA/NO 100uM	IT087	MoYLS4	24 deep-well microplate	stress	30	7.2	Liquid	Anaerobic	0 rpm	DETA/NO	100	uM										set5IT087	MoYLS4 with DETA/NO 100uM
DvH_JW710_set5	2016-11-15	MoYLS4 with DETA/NO 100uM	IT088	MoYLS4	24 deep-well microplate	stress	30	7.2	Liquid	Anaerobic	0 rpm	DETA/NO	25	uM										set5IT088	MoYLS4 with DETA/NO 100uM
DvH_JW710_set5	2016-11-15	MoYLS4 with DETA/NO 100uM	IT089	MoYLS4	24 deep-well microplate	stress	30	7.2	Liquid	Anaerobic	0 rpm	DETA/NO	25	uM										set5IT089	MoYLS4 with DETA/NO 100uM
DvH_JW710_set5	2016-11-15	MoYLS4 with DETA/NO 100uM	IT090	MoYLS4	24 deep-well microplate	stress	30	7.2	Liquid	Anaerobic	0 rpm	DETA/NO	25	uM										set5IT090	MoYLS4 with DETA/NO 100uM
DvH_JW710_set6	2016-12-12	Pyruvate-Thiosulfate (60-15 mM) + 0.1% Yeast Extract	IT003	Dv_base_Y_medium	24 deep-well microplate	respiratory growth	30	7.2	Liquid	Anaerobic	0 rpm	Sodium pyruvate	60	mM	Sodium thiosulfate	15	mM							set6IT003	Pyruvate-Thiosulfate (60-15 mM) + 0.1% Yeast Extract
DvH_JW710_set6	2016-12-12	Pyruvate-Thiosulfate (60-15 mM) + 0.1% Yeast Extract	IT004	Dv_base_Y_medium	24 deep-well microplate	respiratory growth	30	7.2	Liquid	Anaerobic	0 rpm	Sodium pyruvate	60	mM	Sodium thiosulfate	15	mM							set6IT004	Pyruvate-Thiosulfate (60-15 mM) + 0.1% Yeast Extract
DvH_JW710_set6	2016-12-12	Pyruvate-Thiosulfate (60-15 mM) + 0.1% Yeast Extract	IT005	Dv_base_Y_medium	24 deep-well microplate	respiratory growth	30	7.2	Liquid	Anaerobic	0 rpm	Sodium pyruvate	60	mM	Sodium thiosulfate	15	mM							set6IT005	Pyruvate-Thiosulfate (60-15 mM) + 0.1% Yeast Extract
DvH_JW710_set6	2016-12-12	MoYLS4 with FCCP 2uM	IT006	MoYLS4	24 deep-well microplate	stress	30	7.2	Liquid	Anaerobic	0 rpm	FCCP	2	uM										set6IT006	MoYLS4 with FCCP 2uM
DvH_JW710_set6	2016-12-12	MoYLS4 with FCCP 2uM	IT007	MoYLS4	24 deep-well microplate	stress	30	7.2	Liquid	Anaerobic	0 rpm	FCCP	2	uM										set6IT007	MoYLS4 with FCCP 2uM
DvH_JW710_set6	2016-12-12	MoYLS4 with FCCP 2uM	IT008	MoYLS4	24 deep-well microplate	stress	30	7.2	Liquid	Anaerobic	0 rpm	FCCP	2	uM										set6IT008	MoYLS4 with FCCP 2uM
DvH_JW710_set6	2016-12-12	MoYLS4 with FCCP 10uM	IT009	MoYLS4	24 deep-well microplate	stress	30	7.2	Liquid	Anaerobic	0 rpm	FCCP	10	uM										set6IT009	MoYLS4 with FCCP 10uM
DvH_JW710_set6	2016-12-12	MoYLS4 with FCCP 10uM	IT010	MoYLS4	24 deep-well microplate	stress	30	7.2	Liquid	Anaerobic	0 rpm	FCCP	10	uM										set6IT010	MoYLS4 with FCCP 10uM
DvH_JW710_set6	2016-12-12	MoYLS4 with FCCP 10uM	IT011	MoYLS4	24 deep-well microplate	stress	30	7.2	Liquid	Anaerobic	0 rpm	FCCP	10	uM										set6IT011	MoYLS4 with FCCP 10uM
DvH_JW710_set6	2016-12-12	MoYLS4 with peroxynitrite 200uM	IT012	MoYLS4	24 deep-well microplate	stress	30	7.2	Liquid	Anaerobic	0 rpm	peroxynitrite	200	uM										set6IT012	MoYLS4 with peroxynitrite 200uM
DvH_JW710_set6	2016-12-12	Formate/Acetate-Sulfite (60/30-40 mM) + 0.1% Yeast Extract	IT014	Dv_base_Y_medium	24 deep-well microplate	respiratory growth	30	7.2	Liquid	Anaerobic	0 rpm	Sodium Formate	60	mM	Sodium acetate	30	mM	sodium sulfite	20	mM				set6IT014	Formate/Acetate-Sulfite (60/30-40 mM) + 0.1% Yeast Extract
DvH_JW710_set6	2016-12-12	MoYLS4 with peroxynitrite 200uM	IT025	MoYLS4	24 deep-well microplate	stress	30	7.2	Liquid	Anaerobic	0 rpm	peroxynitrite	200	uM										set6IT025	MoYLS4 with peroxynitrite 200uM
DvH_JW710_set6	2016-12-12	MoYLS4 with peroxynitrite 200uM	IT026	MoYLS4	24 deep-well microplate	stress	30	7.2	Liquid	Anaerobic	0 rpm	peroxynitrite	200	uM										set6IT026	MoYLS4 with peroxynitrite 200uM
DvH_JW710_set6	2016-12-12	MoLS4 without vitamins with Casamino acids 0.05%	IT027	MoLS4_no_vitamins	24 deep-well microplate	nutrient	30	7.2	Liquid	Anaerobic	0 rpm				casamino acids	0.5	mg/mL							set6IT027	MoLS4 without vitamins with Casaminos 0.05%
DvH_JW710_set6	2016-12-12	MoLS4 without vitamins with Casamino acids 0.05%	IT028	MoLS4_no_vitamins	24 deep-well microplate	nutrient	30	7.2	Liquid	Anaerobic	0 rpm				casamino acids	0.5	mg/mL							set6IT028	MoLS4 without vitamins with Casaminos 0.05%
DvH_JW710_set6	2016-12-12	MoLS4 without vitamins with Casamino acids 0.05%	IT029	MoLS4_no_vitamins	24 deep-well microplate	nutrient	30	7.2	Liquid	Anaerobic	0 rpm				casamino acids	0.5	mg/mL							set6IT029	MoLS4 without vitamins with Casaminos 0.05%
DvH_JW710_set6	2016-12-12	Formate/Acetate-Thiosulfate (60/30-15 mM) + 0.1% Yeast Extract	IT030	Dv_base_Y_medium	15 mL tube	respiratory growth	30	7.2	Liquid	Anaerobic	0 rpm	Sodium Formate	60	mM	Sodium acetate	30	mM	Sodium thiosulfate	30	mM				set6IT030	Formate/Acetate-Thiosulfate (60/30-15 mM) + 0.1% Yeast Extract
DvH_JW710_set6	2016-12-12	Formate/Acetate-Thiosulfate (60/30-15 mM) + 0.1% Yeast Extract	IT031	Dv_base_Y_medium	15 mL tube	respiratory growth	30	7.2	Liquid	Anaerobic	0 rpm	Sodium Formate	60	mM	Sodium acetate	30	mM	Sodium thiosulfate	30	mM				set6IT031	Formate/Acetate-Thiosulfate (60/30-15 mM) + 0.1% Yeast Extract
DvH_JW710_set6	2016-12-12	Formate/Acetate-Thiosulfate (60/30-15 mM) + 0.1% Yeast Extract	IT032	Dv_base_Y_medium	15 mL tube	respiratory growth	30	7.2	Liquid	Anaerobic	0 rpm	Sodium Formate	60	mM	Sodium acetate	30	mM	Sodium thiosulfate	30	mM				set6IT032	Formate/Acetate-Thiosulfate (60/30-15 mM) + 0.1% Yeast Extract
DvH_JW710_set6	2016-12-12	Formate/Acetate-Sulfate (60/10-30 mM) minimal	IT033	Dv_base_medium	15 mL tube	respiratory growth	30	7.2	Liquid	Anaerobic	0 rpm	Sodium Formate	60	mM	Sodium acetate	10	mM	Sodium sulfate	30	mM				set6IT033	Formate/Acetate-Sulfate (60/10-30 mM) minimal
DvH_JW710_set6	2016-12-12	Formate/Acetate-Sulfate (60/10-30 mM) minimal	IT034	Dv_base_medium	15 mL tube	respiratory growth	30	7.2	Liquid	Anaerobic	0 rpm	Sodium Formate	60	mM	Sodium acetate	10	mM	Sodium sulfate	30	mM				set6IT034	Formate/Acetate-Sulfate (60/10-30 mM) minimal
DvH_JW710_set6	2016-12-12	Formate/Acetate-Sulfate (60/10-30 mM) minimal	IT035	Dv_base_medium	15 mL tube	respiratory growth	30	7.2	Liquid	Anaerobic	0 rpm	Sodium Formate	60	mM	Sodium acetate	10	mM	Sodium sulfate	30	mM				set6IT035	Formate/Acetate-Sulfate (60/10-30 mM) minimal
DvH_JW710_set6	2016-12-12	Formate/Acetate-Sulfite (60/30-40 mM) + 0.1% Yeast Extract	IT036	Dv_base_Y_medium	15 mL tube	respiratory growth	30	7.2	Liquid	Anaerobic	0 rpm	Sodium Formate	60	mM	Sodium acetate	30	mM	sodium sulfite	20	mM				set6IT036	Formate/Acetate-Sulfite (60/30-40 mM) + 0.1% Yeast Extract
DvH_JW710_set7	2017-02-10	MoYLS4 with Tungstate 4mM	IT004	MoYLS4	24 deep-well microplate	stress	30	7.2	Liquid	Anaerobic	0 rpm	Sodium tungstate dihydrate	4	mM										set7IT004	MoYLS4 with Tungstate 4mM
DvH_JW710_set7	2017-02-10	MoYLS4 with Tungstate 4mM	IT005	MoYLS4	24 deep-well microplate	stress	30	7.2	Liquid	Anaerobic	0 rpm	Sodium tungstate dihydrate	4	mM										set7IT005	MoYLS4 with Tungstate 4mM
DvH_JW710_set7	2017-02-10	MoYLS4 with Chromate 50uM	IT012	MoYLS4	24 deep-well microplate	stress	30	7.2	Liquid	Anaerobic	0 rpm	Sodium Chromate	50	uM										set7IT012	MoYLS4 with Chromate 50uM
DvH_JW710_set7	2017-02-10	MoYLS4 with Chromate 50uM	IT013	MoYLS4	24 deep-well microplate	stress	30	7.2	Liquid	Anaerobic	0 rpm	Sodium Chromate	50	uM										set7IT013	MoYLS4 with Chromate 50uM
DvH_JW710_set7	2017-02-10	Pyruvate-Sulfate (60-15mM) with Chromate 50uM	IT014	Dv_base_medium	24 deep-well microplate	stress	30	7.2	Liquid	Anaerobic	0 rpm	Sodium pyruvate	60	mM	Sodium sulfate	15	mM	Sodium Chromate	50	uM				set7IT014	Pyruvate-Sulfate (60-15mM) with Chromate 50uM
DvH_JW710_set7	2017-02-10	Pyruvate-Sulfite (60-20mM) with Chromate 50uM	IT015	Dv_base_medium	24 deep-well microplate	stress	30	7.2	Liquid	Anaerobic	0 rpm	Sodium pyruvate	60	mM	sodium sulfite	20	mM	Sodium Chromate	50	uM				set7IT015	Pyruvate-Sulfite (60-20mM) with Chromate 50uM
DvH_JW710_set7	2017-02-10	Pyruvate-Sulfite (60-20mM) with Chromate 50uM	IT016	Dv_base_medium	24 deep-well microplate	stress	30	7.2	Liquid	Anaerobic	0 rpm	Sodium pyruvate	60	mM	sodium sulfite	20	mM	Sodium Chromate	50	uM				set7IT016	Pyruvate-Sulfite (60-20mM) with Chromate 50uM
DvH_JW710_set7	2017-02-10	Pyruvate-Sulfite (60-20mM) with Chromate 50uM	IT017	Dv_base_medium	24 deep-well microplate	stress	30	7.2	Liquid	Anaerobic	0 rpm	Sodium pyruvate	60	mM	sodium sulfite	20	mM	Sodium Chromate	50	uM				set7IT017	Pyruvate-Sulfite (60-20mM) with Chromate 50uM
DvH_JW710_set7	2017-02-10	MoYLS4 with Fluorophosphate 1mM	IT018	MoYLS4	24 deep-well microplate	stress	30	7.2	Liquid	Anaerobic	0 rpm	Sodium Fluorophosphate	1	mM										set7IT018	MoYLS4 with Fluorophosphate 1mM
DvH_JW710_set7	2017-02-10	MoYLS4 with Fluorophosphate 1mM	IT019	MoYLS4	24 deep-well microplate	stress	30	7.2	Liquid	Anaerobic	0 rpm	Sodium Fluorophosphate	1	mM										set7IT019	MoYLS4 with Fluorophosphate 1mM
DvH_JW710_set7	2017-02-10	MoYLS4 with Fluorophosphate 1mM	IT020	MoYLS4	24 deep-well microplate	stress	30	7.2	Liquid	Anaerobic	0 rpm	Sodium Fluorophosphate	1	mM										set7IT020	MoYLS4 with Fluorophosphate 1mM
DvH_JW710_set7	2017-02-10	Pyruvate-Sulfite (60-20mM) with Fluorophosphate 1mM	IT021	Dv_base_medium	24 deep-well microplate	stress	30	7.2	Liquid	Anaerobic	0 rpm	Sodium pyruvate	60	mM	sodium sulfite	20	mM	Sodium Fluorophosphate	1	mM				set7IT021	Pyruvate-Sulfite (60-20mM) with Fluorophosphate 1mM
DvH_JW710_set7	2017-02-10	Pyruvate-Sulfite (60-20mM) with Fluorophosphate 1mM	IT022	Dv_base_medium	24 deep-well microplate	stress	30	7.2	Liquid	Anaerobic	0 rpm	Sodium pyruvate	60	mM	sodium sulfite	20	mM	Sodium Fluorophosphate	1	mM				set7IT022	Pyruvate-Sulfite (60-20mM) with Fluorophosphate 1mM
DvH_JW710_set7	2017-02-10	Pyruvate-Sulfite (60-20mM) with Fluorophosphate 1mM	IT023	Dv_base_medium	24 deep-well microplate	stress	30	7.2	Liquid	Anaerobic	0 rpm	Sodium pyruvate	60	mM	sodium sulfite	20	mM	Sodium Fluorophosphate	1	mM				set7IT023	Pyruvate-Sulfite (60-20mM) with Fluorophosphate 1mM
DvH_JW710_set7	2017-02-10	MoYLS4 with Aluminum 1mM	IT024	MoYLS4	24 deep-well microplate	stress	30	7.2	Liquid	Anaerobic	0 rpm	Aluminum chloride hydrate	1	mM										set7IT024	MoYLS4 with Aluminum 1mM
DvH_JW710_set7	2017-02-10	MoYLS4 with Aluminum 1mM	IT025	MoYLS4	24 deep-well microplate	stress	30	7.2	Liquid	Anaerobic	0 rpm	Aluminum chloride hydrate	1	mM										set7IT025	MoYLS4 with Aluminum 1mM
DvH_JW710_set7	2017-02-10	MoYLS4 with Aluminum 1mM	IT026	MoYLS4	24 deep-well microplate	stress	30	7.2	Liquid	Anaerobic	0 rpm	Aluminum chloride hydrate	1	mM										set7IT026	MoYLS4 with Aluminum 1mM
DvH_JW710_set7	2017-02-10	Pyruvate-Sulfate (60-15mM) with Aluminum 1mM	IT027	Dv_base_medium	24 deep-well microplate	stress	30	7.2	Liquid	Anaerobic	0 rpm	Sodium pyruvate	60	mM	Sodium sulfate	15	mM	Aluminum chloride hydrate	1	mM				set7IT027	Pyruvate-Sulfate (60-15mM) with Aluminum 1mM
DvH_JW710_set7	2017-02-10	Pyruvate-Sulfate (60-15mM) with Aluminum 1mM	IT028	Dv_base_medium	24 deep-well microplate	stress	30	7.2	Liquid	Anaerobic	0 rpm	Sodium pyruvate	60	mM	Sodium sulfate	15	mM	Aluminum chloride hydrate	1	mM				set7IT028	Pyruvate-Sulfate (60-15mM) with Aluminum 1mM
DvH_JW710_set7	2017-02-10	Pyruvate-Sulfate (60-15mM) with Aluminum 1mM	IT029	Dv_base_medium	24 deep-well microplate	stress	30	7.2	Liquid	Anaerobic	0 rpm	Sodium pyruvate	60	mM	Sodium sulfate	15	mM	Aluminum chloride hydrate	1	mM				set7IT029	Pyruvate-Sulfate (60-15mM) with Aluminum 1mM
DvH_JW710_set7	2017-02-10	Pyruvate-Sulfite (60-20mM) with Aluminum 1mM	IT030	Dv_base_medium	24 deep-well microplate	stress	30	7.2	Liquid	Anaerobic	0 rpm	Sodium pyruvate	60	mM	sodium sulfite	20	mM	Aluminum chloride hydrate	1	mM				set7IT030	Pyruvate-Sulfite (60-20mM) with Aluminum 1mM
DvH_JW710_set7	2017-02-10	Pyruvate-Sulfite (60-20mM) with Aluminum 1mM	IT031	Dv_base_medium	24 deep-well microplate	stress	30	7.2	Liquid	Anaerobic	0 rpm	Sodium pyruvate	60	mM	sodium sulfite	20	mM	Aluminum chloride hydrate	1	mM				set7IT031	Pyruvate-Sulfite (60-20mM) with Aluminum 1mM
DvH_JW710_set7	2017-02-10	Pyruvate-Sulfite (60-20mM) with Aluminum 1mM	IT032	Dv_base_medium	24 deep-well microplate	stress	30	7.2	Liquid	Anaerobic	0 rpm	Sodium pyruvate	60	mM	sodium sulfite	20	mM	Aluminum chloride hydrate	1	mM				set7IT032	Pyruvate-Sulfite (60-20mM) with Aluminum 1mM
DvH_JW710_set7	2017-02-10	MoYLS4 with Selenate 750uM	IT033	MoYLS4	24 deep-well microplate	stress	30	7.2	Liquid	Anaerobic	0 rpm	Sodium selenate	750	uM										set7IT033	MoYLS4 with Selenate 750uM
DvH_JW710_set7	2017-02-10	MoYLS4 with Selenate 750uM	IT034	MoYLS4	24 deep-well microplate	stress	30	7.2	Liquid	Anaerobic	0 rpm	Sodium selenate	750	uM										set7IT034	MoYLS4 with Selenate 750uM
DvH_JW710_set7	2017-02-10	MoYLS4 with Selenate 750uM	IT035	MoYLS4	24 deep-well microplate	stress	30	7.2	Liquid	Anaerobic	0 rpm	Sodium selenate	750	uM										set7IT035	MoYLS4 with Selenate 750uM
DvH_JW710_set7	2017-02-10	Pyruvate-Sulfate (60-15mM) with Selenate 750uM	IT036	Dv_base_medium	24 deep-well microplate	stress	30	7.2	Liquid	Anaerobic	0 rpm	Sodium pyruvate	60	mM	Sodium sulfate	15	mM	Sodium selenate	750	uM				set7IT036	Pyruvate-Sulfate (60-15mM) with Selenate 750uM
DvH_JW710_set7	2017-02-10	Pyruvate-Sulfate (60-15mM) with Selenate 750uM	IT037	Dv_base_medium	24 deep-well microplate	stress	30	7.2	Liquid	Anaerobic	0 rpm	Sodium pyruvate	60	mM	Sodium sulfate	15	mM	Sodium selenate	750	uM				set7IT037	Pyruvate-Sulfate (60-15mM) with Selenate 750uM
DvH_JW710_set7	2017-02-10	Pyruvate-Sulfate (60-15mM) with Selenate 750uM	IT038	Dv_base_medium	24 deep-well microplate	stress	30	7.2	Liquid	Anaerobic	0 rpm	Sodium pyruvate	60	mM	Sodium sulfate	15	mM	Sodium selenate	750	uM				set7IT038	Pyruvate-Sulfate (60-15mM) with Selenate 750uM
DvH_JW710_set7	2017-02-10	Pyruvate-Sulfite (60-20mM) with Selenate 750uM	IT039	Dv_base_medium	24 deep-well microplate	stress	30	7.2	Liquid	Anaerobic	0 rpm	Sodium pyruvate	60	mM	sodium sulfite	20	mM	Sodium selenate	750	uM				set7IT039	Pyruvate-Sulfite (60-20mM) with Selenate 750uM
DvH_JW710_set7	2017-02-10	Pyruvate-Sulfite (60-20mM) with Selenate 750uM	IT040	Dv_base_medium	24 deep-well microplate	stress	30	7.2	Liquid	Anaerobic	0 rpm	Sodium pyruvate	60	mM	sodium sulfite	20	mM	Sodium selenate	750	uM				set7IT040	Pyruvate-Sulfite (60-20mM) with Selenate 750uM
DvH_JW710_set7	2017-02-10	Pyruvate-Sulfite (60-20mM) with Selenate 750uM	IT041	Dv_base_medium	24 deep-well microplate	stress	30	7.2	Liquid	Anaerobic	0 rpm	Sodium pyruvate	60	mM	sodium sulfite	20	mM	Sodium selenate	750	uM				set7IT041	Pyruvate-Sulfite (60-20mM) with Selenate 750uM
DvH_JW710_set7	2017-02-10	MoLS4 with L-Serine nitrogen source without Molybdate/Tungstate	IT042	MoLS4_no_ammonium_no_Mo_no_W	24 deep-well microplate	nitrogen source	30	7.2	Liquid	Anaerobic	0 rpm	L-Serine	20	mM										set7IT042	MoLS4 with L-Serine (N) without Molybdate/Tungstate
DvH_JW710_set7	2017-02-10	MoLS4 with L-Serine nitrogen source without Molybdate/Tungstate	IT043	MoLS4_no_ammonium_no_Mo_no_W	24 deep-well microplate	nitrogen source	30	7.2	Liquid	Anaerobic	0 rpm	L-Serine	20	mM										set7IT043	MoLS4 with L-Serine (N) without Molybdate/Tungstate
DvH_JW710_set7	2017-02-10	MoLS4 with L-Serine nitrogen source without Molybdate/Tungstate	IT044	MoLS4_no_ammonium_no_Mo_no_W	24 deep-well microplate	nitrogen source	30	7.2	Liquid	Anaerobic	0 rpm	L-Serine	20	mM										set7IT044	MoLS4 with L-Serine (N) without Molybdate/Tungstate
DvH_JW710_set7	2017-02-10	MoLS4 with L-Serine nitrogen source without Tungstate	IT045	MoLS4_no_ammonium_no_W	24 deep-well microplate	nitrogen source	30	7.2	Liquid	Anaerobic	0 rpm	L-Serine	20	mM										set7IT045	MoLS4 with L-Serine (N) without Tungstate
DvH_JW710_set7	2017-02-10	MoLS4 with L-Serine nitrogen source without Tungstate	IT046	MoLS4_no_ammonium_no_W	24 deep-well microplate	nitrogen source	30	7.2	Liquid	Anaerobic	0 rpm	L-Serine	20	mM										set7IT046	MoLS4 with L-Serine (N) without Tungstate
DvH_JW710_set7	2017-02-10	MoLS4 with L-Serine nitrogen source without Tungstate	IT047	MoLS4_no_ammonium_no_W	24 deep-well microplate	nitrogen source	30	7.2	Liquid	Anaerobic	0 rpm	L-Serine	20	mM										set7IT047	MoLS4 with L-Serine (N) without Tungstate
DvH_JW710_set7	2017-02-10	MoLS4 with L-Serine nitrogen source without Molybdate	IT048	MoLS4_no_ammonium_no_Mo	24 deep-well microplate	nitrogen source	30	7.2	Liquid	Anaerobic	0 rpm	L-Serine	20	mM										set7IT048	MoLS4 with L-Serine (N) without Molybdate
DvH_JW710_set7	2017-02-10	MoLS4 with L-Serine nitrogen source without Molybdate	IT052	MoLS4_no_ammonium_no_Mo	24 deep-well microplate	nitrogen source	30	7.2	Liquid	Anaerobic	0 rpm	L-Serine	20	mM										set7IT052	MoLS4 with L-Serine (N) without Molybdate
DvH_JW710_set7	2017-02-10	MoLS4 with L-Serine nitrogen source without Molybdate	IT053	MoLS4_no_ammonium_no_Mo	24 deep-well microplate	nitrogen source	30	7.2	Liquid	Anaerobic	0 rpm	L-Serine	20	mM										set7IT053	MoLS4 with L-Serine (N) without Molybdate
DvH_JW710_set7	2017-02-10	MoLS4 with L-Serine nitrogen source	IT054	MoLS4_no_ammonium	24 deep-well microplate	nitrogen source	30	7.2	Liquid	Anaerobic	0 rpm	L-Serine	20	mM										set7IT054	MoLS4 with L-Serine (N)
DvH_JW710_set7	2017-02-10	MoLS4 with L-Serine nitrogen source	IT055	MoLS4_no_ammonium	24 deep-well microplate	nitrogen source	30	7.2	Liquid	Anaerobic	0 rpm	L-Serine	20	mM										set7IT055	MoLS4 with L-Serine (N)
DvH_JW710_set7	2017-02-10	MoLS4 with L-Serine nitrogen source	IT056	MoLS4_no_ammonium	24 deep-well microplate	nitrogen source	30	7.2	Liquid	Anaerobic	0 rpm	L-Serine	20	mM										set7IT056	MoLS4 with L-Serine (N)
DvH_JW710_set7	2017-02-10	MoYLS4 with Mercury 10uM	IT057	MoYLS4	24 deep-well microplate	stress	30	7.2	Liquid	Anaerobic	0 rpm	mercury (II) chloride	10	uM										set7IT057	MoYLS4 with Mercury 10uM
DvH_JW710_set7	2017-02-10	MoYLS4 with Mercury 10uM	IT058	MoYLS4	24 deep-well microplate	stress	30	7.2	Liquid	Anaerobic	0 rpm	mercury (II) chloride	10	uM										set7IT058	MoYLS4 with Mercury 10uM
DvH_JW710_set7	2017-02-10	MoYLS4 with Mercury 10uM	IT059	MoYLS4	24 deep-well microplate	stress	30	7.2	Liquid	Anaerobic	0 rpm	mercury (II) chloride	10	uM										set7IT059	MoYLS4 with Mercury 10uM
DvH_JW710_set7	2017-02-10	MoLS4 with Mercury 10uM	IT060	MoLS4	24 deep-well microplate	stress	30	7.2	Liquid	Anaerobic	0 rpm	mercury (II) chloride	10	uM										set7IT060	MoLS4 with Mercury 10uM
DvH_JW710_set7	2017-02-10	MoLS4 with Mercury 10uM	IT061	MoLS4	24 deep-well microplate	stress	30	7.2	Liquid	Anaerobic	0 rpm	mercury (II) chloride	10	uM										set7IT061	MoLS4 with Mercury 10uM
DvH_JW710_set7	2017-02-10	MoLS4 with Sodium Nitrite as nitrogen source	IT062	MoLS4_no_ammonium	24 deep-well microplate	nitrogen source	30	7.2	Liquid	Anaerobic	0 rpm	Sodium nitrite	1	mM										set7IT062	MoLS4 with Nitrite as (N)
DvH_JW710_set7	2017-02-10	MoLS4 with Sodium Nitrite as nitrogen source	IT063	MoLS4_no_ammonium	24 deep-well microplate	nitrogen source	30	7.2	Liquid	Anaerobic	0 rpm	Sodium nitrite	1	mM										set7IT063	MoLS4 with Nitrite as (N)
DvH_JW710_set7	2017-02-10	MoLS4 with Sodium Nitrite as nitrogen source	IT064	MoLS4_no_ammonium	24 deep-well microplate	nitrogen source	30	7.2	Liquid	Anaerobic	0 rpm	Sodium nitrite	1	mM										set7IT064	MoLS4 with Nitrite as (N)
DvH_JW710_set7	2017-02-10	Pyruvate-Sulfite (60-20 mM) minimal	IT065	Dv_base_medium	24 deep-well microplate	respiratory growth	30	7.2	Liquid	Anaerobic	0 rpm	Sodium pyruvate	60	mM	sodium sulfite	20	mM							set7IT065	Pyruvate-Sulfite (60-20 mM) minimal
DvH_JW710_set7	2017-02-10	Pyruvate-Sulfite (60-20 mM) minimal	IT066	Dv_base_medium	24 deep-well microplate	respiratory growth	30	7.2	Liquid	Anaerobic	0 rpm	Sodium pyruvate	60	mM	sodium sulfite	20	mM							set7IT066	Pyruvate-Sulfite (60-20 mM) minimal
DvH_JW710_set7	2017-02-10	Pyruvate-Sulfite (60-20 mM) minimal	IT067	Dv_base_medium	24 deep-well microplate	respiratory growth	30	7.2	Liquid	Anaerobic	0 rpm	Sodium pyruvate	60	mM	sodium sulfite	20	mM							set7IT067	Pyruvate-Sulfite (60-20 mM) minimal
DvH_JW710_set7	2017-02-10	MoLS4 with L-Threonine nitrogen source	IT069	MoLS4_no_ammonium	24 deep-well microplate	nitrogen source	30	7.2	Liquid	Anaerobic	0 rpm	L-Threonine	20	mM										set7IT069	MoLS4 with L-Threonine (N)
DvH_JW710_set7	2017-02-10	MoLS4 with L-Methionine nitrogen source	IT071	MoLS4_no_ammonium	24 deep-well microplate	nitrogen source	30	7.2	Liquid	Anaerobic	0 rpm	L-Methionine	20	mM										set7IT071	MoLS4 with L-Methionine (N)
DvH_JW710_set7	2017-02-10	MoLS4 with L-Methionine nitrogen source	IT072	MoLS4_no_ammonium	24 deep-well microplate	nitrogen source	30	7.2	Liquid	Anaerobic	0 rpm	L-Methionine	20	mM										set7IT072	MoLS4 with L-Methionine (N)
DvH_JW710_set7	2017-02-10	MoLS4 with L-Methionine nitrogen source	IT073	MoLS4_no_ammonium	24 deep-well microplate	nitrogen source	30	7.2	Liquid	Anaerobic	0 rpm	L-Methionine	20	mM										set7IT073	MoLS4 with L-Methionine (N)
DvH_JW710_set7	2017-02-10	MoLS4 with L-Valine nitrogen source	IT074	MoLS4_no_ammonium	24 deep-well microplate	nitrogen source	30	7.2	Liquid	Anaerobic	0 rpm	L-Valine	20	mM										set7IT074	MoLS4 with L-Valine (N)
DvH_JW710_set7	2017-02-10	MoLS4 with L-Valine nitrogen source	IT075	MoLS4_no_ammonium	24 deep-well microplate	nitrogen source	30	7.2	Liquid	Anaerobic	0 rpm	L-Valine	20	mM										set7IT075	MoLS4 with L-Valine (N)
DvH_JW710_set7	2017-02-10	MoLS4 with L-Valine nitrogen source	IT076	MoLS4_no_ammonium	24 deep-well microplate	nitrogen source	30	7.2	Liquid	Anaerobic	0 rpm	L-Valine	20	mM										set7IT076	MoLS4 with L-Valine (N)
DvH_JW710_set7	2017-02-10	MoLS4 with Urea nitrogen source	IT077	MoLS4_no_ammonium	24 deep-well microplate	nitrogen source	30	7.2	Liquid	Anaerobic	0 rpm	Urea	20	mM										set7IT077	MoLS4 with Urea (N)
DvH_JW710_set7	2017-02-10	MoLS4 with Urea nitrogen source	IT078	MoLS4_no_ammonium	24 deep-well microplate	nitrogen source	30	7.2	Liquid	Anaerobic	0 rpm	Urea	20	mM										set7IT078	MoLS4 with Urea (N)
DvH_JW710_set7	2017-02-10	MoLS4 with Urea nitrogen source	IT079	MoLS4_no_ammonium	24 deep-well microplate	nitrogen source	30	7.2	Liquid	Anaerobic	0 rpm	Urea	20	mM										set7IT079	MoLS4 with Urea (N)
DvH_JW710_set7	2017-02-10	MoLS4 with L-Lysine nitrogen source	IT080	MoLS4_no_ammonium	24 deep-well microplate	nitrogen source	30	7.2	Liquid	Anaerobic	0 rpm	L-Lysine	20	mM										set7IT080	MoLS4 with L-Lysine (N)
DvH_JW710_set7	2017-02-10	MoLS4 with L-Lysine nitrogen source	IT081	MoLS4_no_ammonium	24 deep-well microplate	nitrogen source	30	7.2	Liquid	Anaerobic	0 rpm	L-Lysine	20	mM										set7IT081	MoLS4 with L-Lysine (N)
DvH_JW710_set7	2017-02-10	MoLS4 with L-Lysine nitrogen source	IT082	MoLS4_no_ammonium	24 deep-well microplate	nitrogen source	30	7.2	Liquid	Anaerobic	0 rpm	L-Lysine	20	mM										set7IT082	MoLS4 with L-Lysine (N)
DvH_JW710_set7	2017-02-10	MoLS4 with L-Proline nitrogen source	IT083	MoLS4_no_ammonium	24 deep-well microplate	nitrogen source	30	7.2	Liquid	Anaerobic	0 rpm	L-Proline	20	mM										set7IT083	MoLS4 with L-Proline (N)
DvH_JW710_set7	2017-02-10	MoLS4 with L-Proline nitrogen source	IT084	MoLS4_no_ammonium	24 deep-well microplate	nitrogen source	30	7.2	Liquid	Anaerobic	0 rpm	L-Proline	20	mM										set7IT084	MoLS4 with L-Proline (N)
DvH_JW710_set7	2017-02-10	MoLS4 with L-Proline nitrogen source	IT085	MoLS4_no_ammonium	24 deep-well microplate	nitrogen source	30	7.2	Liquid	Anaerobic	0 rpm	L-Proline	20	mM										set7IT085	MoLS4 with L-Proline (N)
DvH_JW710_set7	2017-02-10	MoLS4 with L-Glycine nitrogen source	IT086	MoLS4_no_ammonium	24 deep-well microplate	nitrogen source	30	7.2	Liquid	Anaerobic	0 rpm	Glycine	20	mM										set7IT086	MoLS4 with L-Glycine (N)
DvH_JW710_set7	2017-02-10	MoLS4 with L-Glycine nitrogen source	IT087	MoLS4_no_ammonium	24 deep-well microplate	nitrogen source	30	7.2	Liquid	Anaerobic	0 rpm	Glycine	20	mM										set7IT087	MoLS4 with L-Glycine (N)
DvH_JW710_set7	2017-02-10	MoLS4 with L-Glycine nitrogen source	IT088	MoLS4_no_ammonium	24 deep-well microplate	nitrogen source	30	7.2	Liquid	Anaerobic	0 rpm	Glycine	20	mM										set7IT088	MoLS4 with L-Glycine (N)
DvH_JW710_set7	2017-02-10	MoLS4 with L-Alanine nitrogen source	IT089	MoLS4_no_ammonium	24 deep-well microplate	nitrogen source	30	7.2	Liquid	Anaerobic	0 rpm	L-Alanine	20	mM										set7IT089	MoLS4 with L-Alanine (N)
DvH_JW710_set7	2017-02-10	MoLS4 with L-Alanine nitrogen source	IT090	MoLS4_no_ammonium	24 deep-well microplate	nitrogen source	30	7.2	Liquid	Anaerobic	0 rpm	L-Alanine	20	mM										set7IT090	MoLS4 with L-Alanine (N)
DvH_JW710_set7	2017-02-10	MoLS4 with L-Alanine nitrogen source	IT091	MoLS4_no_ammonium	24 deep-well microplate	nitrogen source	30	7.2	Liquid	Anaerobic	0 rpm	L-Alanine	20	mM										set7IT091	MoLS4 with L-Alanine (N)
DvH_JW710_set7	2017-02-10	Pyruvate-Sulfate (60-15mM) with Fluorophosphate 1mM	IT092	Dv_base_medium	24 deep-well microplate	stress	30	7.2	Liquid	Anaerobic	0 rpm	Sodium pyruvate	60	mM	Sodium sulfate	15	mM	Sodium Fluorophosphate	1	mM				set7IT092	Pyruvate-Sulfate (60-15mM) with Fluorophosphate 1mM
DvH_JW710_set7	2017-02-10	Pyruvate-Sulfate (60-15mM) with Fluorophosphate 1mM	IT093	Dv_base_medium	24 deep-well microplate	stress	30	7.2	Liquid	Anaerobic	0 rpm	Sodium pyruvate	60	mM	Sodium sulfate	15	mM	Sodium Fluorophosphate	1	mM				set7IT093	Pyruvate-Sulfate (60-15mM) with Fluorophosphate 1mM
DvH_JW710_set7	2017-02-10	Pyruvate-Sulfate (60-15mM) with Chromate 50uM	IT094	Dv_base_medium	24 deep-well microplate	stress	30	7.2	Liquid	Anaerobic	0 rpm	Sodium pyruvate	60	mM	Sodium sulfate	15	mM	Sodium Chromate	50	uM				set7IT094	Pyruvate-Sulfate (60-15mM) with Chromate 50uM
DvH_JW710_set7	2017-02-10	Pyruvate-Sulfate (60-15mM) with Chromate 50uM	IT095	Dv_base_medium	24 deep-well microplate	stress	30	7.2	Liquid	Anaerobic	0 rpm	Sodium pyruvate	60	mM	Sodium sulfate	15	mM	Sodium Chromate	50	uM				set7IT095	Pyruvate-Sulfate (60-15mM) with Chromate 50uM
DvH_JW710_set7	2017-02-10	Pyruvate-Sulfate (60-15mM) with Fluorophosphate 1mM	IT096	Dv_base_medium	24 deep-well microplate	stress	30	7.2	Liquid	Anaerobic	0 rpm	Sodium pyruvate	60	mM	Sodium sulfate	15	mM	Sodium Fluorophosphate	1	mM				set7IT096	Pyruvate-Sulfate (60-15mM) with Fluorophosphate 1mM
DvH_JW710_set8	2017-03-03	MoYLS4 with Molybdate 100uM	IT004	MoYLS4	24 deep-well microplate	stress	30	7.2	Liquid	Anaerobic	0 rpm	Sodium molybdate	100	uM										set8IT004	MoYLS4 with Molybdate 100uM
DvH_JW710_set8	2017-03-03	MoYLS4 with Molybdate 100uM	IT005	MoYLS4	24 deep-well microplate	stress	30	7.2	Liquid	Anaerobic	0 rpm	Sodium molybdate	100	uM										set8IT005	MoYLS4 with Molybdate 100uM
DvH_JW710_set8	2017-03-03	MoYLS4 with Molybdate 100uM	IT006	MoYLS4	24 deep-well microplate	stress	30	7.2	Liquid	Anaerobic	0 rpm	Sodium molybdate	100	uM										set8IT006	MoYLS4 with Molybdate 100uM
DvH_JW710_set8	2017-03-03	Pyruvate-Sulfate (60-15mM) with Molybdate 100uM	IT007	Dv_base_medium	24 deep-well microplate	stress	30	7.2	Liquid	Anaerobic	0 rpm	Sodium pyruvate	60	mM	Sodium sulfate	15	mM	Sodium molybdate	100	uM				set8IT007	Pyruvate-Sulfate (60-15mM) with Molybdate 100uM
DvH_JW710_set8	2017-03-03	Pyruvate-Sulfate (60-15mM) with Molybdate 100uM	IT008	Dv_base_medium	24 deep-well microplate	stress	30	7.2	Liquid	Anaerobic	0 rpm	Sodium pyruvate	60	mM	Sodium sulfate	15	mM	Sodium molybdate	100	uM				set8IT008	Pyruvate-Sulfate (60-15mM) with Molybdate 100uM
DvH_JW710_set8	2017-03-03	Pyruvate-Sulfate (60-15mM) with Molybdate 100uM	IT009	Dv_base_medium	24 deep-well microplate	stress	30	7.2	Liquid	Anaerobic	0 rpm	Sodium pyruvate	60	mM	Sodium sulfate	15	mM	Sodium molybdate	100	uM				set8IT009	Pyruvate-Sulfate (60-15mM) with Molybdate 100uM
DvH_JW710_set8	2017-03-03	Pyruvate-Sulfite (60-20mM) with Molybdate 100uM	IT010	Dv_base_medium	24 deep-well microplate	stress	30	7.2	Liquid	Anaerobic	0 rpm	Sodium pyruvate	60	mM	sodium sulfite	20	mM	Sodium molybdate	100	uM				set8IT010	Pyruvate-Sulfite (60-20mM) with Molybdate 100uM
DvH_JW710_set8	2017-03-03	Pyruvate-Sulfite (60-20mM) with Molybdate 100uM	IT011	Dv_base_medium	24 deep-well microplate	stress	30	7.2	Liquid	Anaerobic	0 rpm	Sodium pyruvate	60	mM	sodium sulfite	20	mM	Sodium molybdate	100	uM				set8IT011	Pyruvate-Sulfite (60-20mM) with Molybdate 100uM
DvH_JW710_set8	2017-03-03	Pyruvate-Sulfite (60-20mM) with Molybdate 100uM	IT012	Dv_base_medium	24 deep-well microplate	stress	30	7.2	Liquid	Anaerobic	0 rpm	Sodium pyruvate	60	mM	sodium sulfite	20	mM	Sodium molybdate	100	uM				set8IT012	Pyruvate-Sulfite (60-20mM) with Molybdate 100uM
DvH_JW710_set8	2017-03-03	Pyruvate (fermenting) with Na2S as sulfur source	IT013	Dv_base_medium	15 mL tube	fermentative growth	30	7.2	Liquid	Anaerobic	0 rpm	Sodium pyruvate	60	mM	Sodium sulfide nonahydrate	2	mM							set8IT013	Pyruvate (fermenting) with Na2S as sulfur source
DvH_JW710_set8	2017-03-03	Pyruvate (fermenting) with Na2S as sulfur source	IT014	Dv_base_medium	15 mL tube	fermentative growth	30	7.2	Liquid	Anaerobic	0 rpm	Sodium pyruvate	60	mM	Sodium sulfide nonahydrate	2	mM							set8IT014	Pyruvate (fermenting) with Na2S as sulfur source
DvH_JW710_set8	2017-03-03	Pyruvate (fermenting) with Na2S as sulfur source	IT015	Dv_base_medium	15 mL tube	fermentative growth	30	7.2	Liquid	Anaerobic	0 rpm	Sodium pyruvate	60	mM	Sodium sulfide nonahydrate	2	mM							set8IT015	Pyruvate (fermenting) with Na2S as sulfur source
DvH_JW710_set8	2017-03-03	Pyruvate (fermenting) with L-Cysteine as sulfur source	IT016	Dv_base_medium	15 mL tube	fermentative growth	30	7.2	Liquid	Anaerobic	0 rpm	Sodium pyruvate	60	mM	L-Cysteine	0.5	mM							set8IT016	Pyruvate (fermenting) with L-Cysteine as sulfur source
DvH_JW710_set8	2017-03-03	Pyruvate (fermenting) with L-Cysteine as sulfur source	IT017	Dv_base_medium	15 mL tube	fermentative growth	30	7.2	Liquid	Anaerobic	0 rpm	Sodium pyruvate	60	mM	L-Cysteine	0.5	mM							set8IT017	Pyruvate (fermenting) with L-Cysteine as sulfur source
DvH_JW710_set8	2017-03-03	Pyruvate (fermenting) with L-Cysteine as sulfur source	IT018	Dv_base_medium	15 mL tube	fermentative growth	30	7.2	Liquid	Anaerobic	0 rpm	Sodium pyruvate	60	mM	L-Cysteine	0.5	mM							set8IT018	Pyruvate (fermenting) with L-Cysteine as sulfur source
DvH_JW710_set8	2017-03-03	Formate/Acetate-Sulfate (60/5-30 mM)	IT019	Dv_base_medium	15 mL tube	respiratory growth	30	7.2	Liquid	Anaerobic	0 rpm	Sodium Formate	60	mM	Sodium acetate	5	mM	Sodium sulfate	30	mM				set8IT019	Formate/Acetate-Sulfate (60/5-30 mM)
DvH_JW710_set8	2017-03-03	Formate/Acetate-Sulfate (60/5-30 mM)	IT020	Dv_base_medium	15 mL tube	respiratory growth	30	7.2	Liquid	Anaerobic	0 rpm	Sodium Formate	60	mM	Sodium acetate	5	mM	Sodium sulfate	30	mM				set8IT020	Formate/Acetate-Sulfate (60/5-30 mM)
DvH_JW710_set8	2017-03-03	Formate/Acetate-Sulfate (60/5-30 mM)	IT021	Dv_base_medium	15 mL tube	respiratory growth	30	7.2	Liquid	Anaerobic	0 rpm	Sodium Formate	60	mM	Sodium acetate	5	mM	Sodium sulfate	30	mM				set8IT021	Formate/Acetate-Sulfate (60/5-30 mM)
DvH_JW710_set8	2017-03-03	Formate/Acetate-Sulfate (60/1-30 mM)	IT022	Dv_base_medium	15 mL tube	respiratory growth	30	7.2	Liquid	Anaerobic	0 rpm	Sodium Formate	60	mM	Sodium acetate	1	mM	Sodium sulfate	30	mM				set8IT022	Formate/Acetate-Sulfate (60/1-30 mM)
DvH_JW710_set8	2017-03-03	Formate/Acetate-Sulfate (60/1-30 mM)	IT023	Dv_base_medium	15 mL tube	respiratory growth	30	7.2	Liquid	Anaerobic	0 rpm	Sodium Formate	60	mM	Sodium acetate	1	mM	Sodium sulfate	30	mM				set8IT023	Formate/Acetate-Sulfate (60/1-30 mM)
DvH_JW710_set8	2017-03-03	Formate/Acetate-Sulfate (60/1-30 mM)	IT024	Dv_base_medium	15 mL tube	respiratory growth	30	7.2	Liquid	Anaerobic	0 rpm	Sodium Formate	60	mM	Sodium acetate	1	mM	Sodium sulfate	30	mM				set8IT024	Formate/Acetate-Sulfate (60/1-30 mM)
DvH_JW710_set8	2017-03-03	Formate/Acetate-Sulfate (30/30-30 mM)	IT025	Dv_base_medium	15 mL tube	respiratory growth	30	7.2	Liquid	Anaerobic	0 rpm	Sodium Formate	30	mM	Sodium acetate	30	mM	Sodium sulfate	30	mM				set8IT025	Formate/Acetate-Sulfate (30/30-30 mM)
DvH_JW710_set8	2017-03-03	Formate/Acetate-Sulfate (30/30-30 mM)	IT026	Dv_base_medium	15 mL tube	respiratory growth	30	7.2	Liquid	Anaerobic	0 rpm	Sodium Formate	30	mM	Sodium acetate	30	mM	Sodium sulfate	30	mM				set8IT026	Formate/Acetate-Sulfate (30/30-30 mM)
DvH_JW710_set8	2017-03-03	Formate/Acetate-Sulfate (30/30-30 mM)	IT027	Dv_base_medium	15 mL tube	respiratory growth	30	7.2	Liquid	Anaerobic	0 rpm	Sodium Formate	30	mM	Sodium acetate	30	mM	Sodium sulfate	30	mM				set8IT027	Formate/Acetate-Sulfate (30/30-30 mM)
DvH_JW710_set8	2017-03-03	Formate/Acetate-Sulfate (10/60-30 mM)	IT028	Dv_base_medium	15 mL tube	respiratory growth	30	7.2	Liquid	Anaerobic	0 rpm	Sodium Formate	10	mM	Sodium acetate	60	mM	Sodium sulfate	30	mM				set8IT028	Formate/Acetate-Sulfate (10/60-30 mM)
DvH_JW710_set8	2017-03-03	Formate/Acetate-Sulfate (10/60-30 mM)	IT029	Dv_base_medium	15 mL tube	respiratory growth	30	7.2	Liquid	Anaerobic	0 rpm	Sodium Formate	10	mM	Sodium acetate	60	mM	Sodium sulfate	30	mM				set8IT029	Formate/Acetate-Sulfate (10/60-30 mM)
DvH_JW710_set8	2017-03-03	Formate/Acetate-Sulfate (10/60-30 mM)	IT030	Dv_base_medium	15 mL tube	respiratory growth	30	7.2	Liquid	Anaerobic	0 rpm	Sodium Formate	10	mM	Sodium acetate	60	mM	Sodium sulfate	30	mM				set8IT030	Formate/Acetate-Sulfate (10/60-30 mM)
DvH_JW710_set8	2017-03-03	Formate/Acetate-Sulfate (60/30-60 mM)	IT031	Dv_base_medium	15 mL tube	respiratory growth	30	7.2	Liquid	Anaerobic	0 rpm	Sodium Formate	60	mM	Sodium acetate	30	mM	Sodium sulfate	60	mM				set8IT031	Formate/Acetate-Sulfate (60/30-60 mM)
DvH_JW710_set8	2017-03-03	Formate/Acetate-Sulfate (60/30-60 mM)	IT032	Dv_base_medium	15 mL tube	respiratory growth	30	7.2	Liquid	Anaerobic	0 rpm	Sodium Formate	60	mM	Sodium acetate	30	mM	Sodium sulfate	60	mM				set8IT032	Formate/Acetate-Sulfate (60/30-60 mM)
DvH_JW710_set8	2017-03-03	Formate/Acetate-Sulfate (60/30-60 mM)	IT033	Dv_base_medium	15 mL tube	respiratory growth	30	7.2	Liquid	Anaerobic	0 rpm	Sodium Formate	60	mM	Sodium acetate	30	mM	Sodium sulfate	60	mM				set8IT033	Formate/Acetate-Sulfate (60/30-60 mM)
DvH_JW710_set8	2017-03-03	Formate/Acetate-Sulfite (60/5-20 mM)	IT034	Dv_base_medium	15 mL tube	respiratory growth	30	7.2	Liquid	Anaerobic	0 rpm	Sodium Formate	60	mM	Sodium acetate	5	mM	sodium sulfite	20	mM				set8IT034	Formate/Acetate-Sulfite (60/5-20 mM)
DvH_JW710_set8	2017-03-03	Formate/Acetate-Sulfite (60/5-20 mM)	IT035	Dv_base_medium	15 mL tube	respiratory growth	30	7.2	Liquid	Anaerobic	0 rpm	Sodium Formate	60	mM	Sodium acetate	5	mM	sodium sulfite	20	mM				set8IT035	Formate/Acetate-Sulfite (60/5-20 mM)
DvH_JW710_set8	2017-03-03	Formate/Acetate-Sulfite (60/5-20 mM)	IT036	Dv_base_medium	15 mL tube	respiratory growth	30	7.2	Liquid	Anaerobic	0 rpm	Sodium Formate	60	mM	Sodium acetate	5	mM	sodium sulfite	20	mM				set8IT036	Formate/Acetate-Sulfite (60/5-20 mM)
DvH_JW710_set8	2017-03-03	Formate/Acetate-Sulfite (60/1-20 mM)	IT037	Dv_base_medium	15 mL tube	respiratory growth	30	7.2	Liquid	Anaerobic	0 rpm	Sodium Formate	60	mM	Sodium acetate	1	mM	sodium sulfite	20	mM				set8IT037	Formate/Acetate-Sulfite (60/1-20 mM)
DvH_JW710_set8	2017-03-03	Formate/Acetate-Sulfite (60/1-20 mM)	IT038	Dv_base_medium	15 mL tube	respiratory growth	30	7.2	Liquid	Anaerobic	0 rpm	Sodium Formate	60	mM	Sodium acetate	1	mM	sodium sulfite	20	mM				set8IT038	Formate/Acetate-Sulfite (60/1-20 mM)
DvH_JW710_set8	2017-03-03	Formate/Acetate-Sulfite (60/1-20 mM)	IT039	Dv_base_medium	15 mL tube	respiratory growth	30	7.2	Liquid	Anaerobic	0 rpm	Sodium Formate	60	mM	Sodium acetate	1	mM	sodium sulfite	20	mM				set8IT039	Formate/Acetate-Sulfite (60/1-20 mM)
DvH_JW710_set8	2017-03-03	Formate/Acetate-Sulfite (30/30-20 mM)	IT040	Dv_base_medium	15 mL tube	respiratory growth	30	7.2	Liquid	Anaerobic	0 rpm	Sodium Formate	30	mM	Sodium acetate	30	mM	sodium sulfite	20	mM				set8IT040	Formate/Acetate-Sulfite (30/30-20 mM)
DvH_JW710_set8	2017-03-03	Formate/Acetate-Sulfite (30/30-20 mM)	IT041	Dv_base_medium	15 mL tube	respiratory growth	30	7.2	Liquid	Anaerobic	0 rpm	Sodium Formate	30	mM	Sodium acetate	30	mM	sodium sulfite	20	mM				set8IT041	Formate/Acetate-Sulfite (30/30-20 mM)
DvH_JW710_set8	2017-03-03	Formate/Acetate-Sulfite (30/30-20 mM)	IT042	Dv_base_medium	15 mL tube	respiratory growth	30	7.2	Liquid	Anaerobic	0 rpm	Sodium Formate	30	mM	Sodium acetate	30	mM	sodium sulfite	20	mM				set8IT042	Formate/Acetate-Sulfite (30/30-20 mM)
DvH_JW710_set8	2017-03-03	Formate/Acetate-Sulfite (10/60-20 mM)	IT043	Dv_base_medium	15 mL tube	respiratory growth	30	7.2	Liquid	Anaerobic	0 rpm	Sodium Formate	10	mM	Sodium acetate	60	mM	sodium sulfite	20	mM				set8IT043	Formate/Acetate-Sulfite (10/60-20 mM)
DvH_JW710_set8	2017-03-03	Formate/Acetate-Sulfite (10/60-20 mM)	IT044	Dv_base_medium	15 mL tube	respiratory growth	30	7.2	Liquid	Anaerobic	0 rpm	Sodium Formate	10	mM	Sodium acetate	60	mM	sodium sulfite	20	mM				set8IT044	Formate/Acetate-Sulfite (10/60-20 mM)
DvH_JW710_set8	2017-03-03	Formate/Acetate-Sulfite (10/60-20 mM)	IT045	Dv_base_medium	15 mL tube	respiratory growth	30	7.2	Liquid	Anaerobic	0 rpm	Sodium Formate	10	mM	Sodium acetate	60	mM	sodium sulfite	20	mM				set8IT045	Formate/Acetate-Sulfite (10/60-20 mM)
DvH_JW710_set8	2017-03-03	Formate/Acetate-Sulfite (60/30-60 mM)	IT046	Dv_base_medium	15 mL tube	respiratory growth	30	7.2	Liquid	Anaerobic	0 rpm	Sodium Formate	60	mM	Sodium acetate	30	mM	sodium sulfite	60	mM				set8IT046	Formate/Acetate-Sulfite (60/30-60 mM)
DvH_JW710_set8	2017-03-03	Formate/Acetate-Sulfite (60/30-60 mM)	IT047	Dv_base_medium	15 mL tube	respiratory growth	30	7.2	Liquid	Anaerobic	0 rpm	Sodium Formate	60	mM	Sodium acetate	30	mM	sodium sulfite	60	mM				set8IT047	Formate/Acetate-Sulfite (60/30-60 mM)
DvH_JW710_set8	2017-03-03	Formate/Acetate-Sulfite (60/30-60 mM)	IT048	Dv_base_medium	15 mL tube	respiratory growth	30	7.2	Liquid	Anaerobic	0 rpm	Sodium Formate	60	mM	Sodium acetate	30	mM	sodium sulfite	60	mM				set8IT048	Formate/Acetate-Sulfite (60/30-60 mM)
DvH_JW710_set8	2017-03-03	MoLS4 with N2 gas nitrogen source	IT052	MoLS4_no_ammonium	24 deep-well microplate	nitrogen source	30	7.2	Liquid	Anaerobic	0 rpm	N2	90	%atm										set8IT052	MoLS4 with N2 gas (N)
DvH_JW710_set8	2017-03-03	MoLS4 with N2 gas nitrogen source	IT053	MoLS4_no_ammonium	24 deep-well microplate	nitrogen source	30	7.2	Liquid	Anaerobic	0 rpm	N2	90	%atm										set8IT053	MoLS4 with N2 gas (N)
DvH_JW710_set8	2017-03-03	MoLS4 with N2 gas nitrogen source	IT054	MoLS4_no_ammonium	24 deep-well microplate	nitrogen source	30	7.2	Liquid	Anaerobic	0 rpm	N2	90	%atm										set8IT054	MoLS4 with N2 gas (N)
DvH_JW710_set8	2017-03-03	MoLS4 with L-Arginine nitrogen source	IT055	MoLS4_no_ammonium	24 deep-well microplate	nitrogen source	30	7.2	Liquid	Anaerobic	0 rpm	L-Arginine	20	mM										set8IT055	MoLS4 with L-Arginine (N)
DvH_JW710_set8	2017-03-03	MoLS4 with L-Arginine nitrogen source	IT056	MoLS4_no_ammonium	24 deep-well microplate	nitrogen source	30	7.2	Liquid	Anaerobic	0 rpm	L-Arginine	20	mM										set8IT056	MoLS4 with L-Arginine (N)
DvH_JW710_set8	2017-03-03	MoLS4 with L-Arginine nitrogen source	IT057	MoLS4_no_ammonium	24 deep-well microplate	nitrogen source	30	7.2	Liquid	Anaerobic	0 rpm	L-Arginine	20	mM										set8IT057	MoLS4 with L-Arginine (N)
DvH_JW710_set8	2017-03-03	MoLS4 with L-Leucine nitrogen source	IT058	MoLS4_no_ammonium	24 deep-well microplate	nitrogen source	30	7.2	Liquid	Anaerobic	0 rpm	L-Leucine	20	mM										set8IT058	MoLS4 with L-Leucine (N)
DvH_JW710_set8	2017-03-03	MoLS4 with L-Leucine nitrogen source	IT059	MoLS4_no_ammonium	24 deep-well microplate	nitrogen source	30	7.2	Liquid	Anaerobic	0 rpm	L-Leucine	20	mM										set8IT059	MoLS4 with L-Leucine (N)
DvH_JW710_set8	2017-03-03	MoLS4 with L-Leucine nitrogen source	IT060	MoLS4_no_ammonium	24 deep-well microplate	nitrogen source	30	7.2	Liquid	Anaerobic	0 rpm	L-Leucine	20	mM										set8IT060	MoLS4 with L-Leucine (N)
DvH_JW710_set8	2017-03-03	MoLS4 with L-Phenylalanine nitrogen source	IT061	MoLS4_no_ammonium	24 deep-well microplate	nitrogen source	30	7.2	Liquid	Anaerobic	0 rpm	L-Phenylalanine	20	mM										set8IT061	MoLS4 with L-Phenylalanine (N)
DvH_JW710_set8	2017-03-03	MoLS4 with L-Phenylalanine nitrogen source	IT062	MoLS4_no_ammonium	24 deep-well microplate	nitrogen source	30	7.2	Liquid	Anaerobic	0 rpm	L-Phenylalanine	20	mM										set8IT062	MoLS4 with L-Phenylalanine (N)
DvH_JW710_set8	2017-03-03	MoLS4 with L-Phenylalanine nitrogen source	IT063	MoLS4_no_ammonium	24 deep-well microplate	nitrogen source	30	7.2	Liquid	Anaerobic	0 rpm	L-Phenylalanine	20	mM										set8IT063	MoLS4 with L-Phenylalanine (N)
DvH_JW710_set8	2017-03-03	MoLS4 with L-Isoleucine nitrogen source	IT064	MoLS4_no_ammonium	24 deep-well microplate	nitrogen source	30	7.2	Liquid	Anaerobic	0 rpm	L-Isoleucine	20	mM										set8IT064	MoLS4 with L-Isoleucine (N)
DvH_JW710_set8	2017-03-03	MoLS4 with L-Isoleucine nitrogen source	IT065	MoLS4_no_ammonium	24 deep-well microplate	nitrogen source	30	7.2	Liquid	Anaerobic	0 rpm	L-Isoleucine	20	mM										set8IT065	MoLS4 with L-Isoleucine (N)
DvH_JW710_set8	2017-03-03	MoLS4 with L-Isoleucine nitrogen source	IT066	MoLS4_no_ammonium	24 deep-well microplate	nitrogen source	30	7.2	Liquid	Anaerobic	0 rpm	L-Isoleucine	20	mM										set8IT066	MoLS4 with L-Isoleucine (N)
DvH_JW710_set8	2017-03-03	MoLS4 with Putrescine nitrogen source	IT067	MoLS4_no_ammonium	24 deep-well microplate	nitrogen source	30	7.2	Liquid	Anaerobic	0 rpm	Putrescine Dihydrochloride	20	mM										set8IT067	MoLS4 with Putrescine (N)
DvH_JW710_set8	2017-03-03	MoLS4 with Putrescine nitrogen source	IT068	MoLS4_no_ammonium	24 deep-well microplate	nitrogen source	30	7.2	Liquid	Anaerobic	0 rpm	Putrescine Dihydrochloride	20	mM										set8IT068	MoLS4 with Putrescine (N)
DvH_JW710_set8	2017-03-03	MoLS4 with Putrescine nitrogen source	IT069	MoLS4_no_ammonium	24 deep-well microplate	nitrogen source	30	7.2	Liquid	Anaerobic	0 rpm	Putrescine Dihydrochloride	20	mM										set8IT069	MoLS4 with Putrescine (N)
DvH_JW710_set8	2017-03-03	MoLS4 with Spermidine nitrogen source	IT070	MoLS4_no_ammonium	24 deep-well microplate	nitrogen source	30	7.2	Liquid	Anaerobic	0 rpm	spermidine	20	mM										set8IT070	MoLS4 with Spermidine (N)
DvH_JW710_set8	2017-03-03	MoLS4 with Spermidine nitrogen source	IT071	MoLS4_no_ammonium	24 deep-well microplate	nitrogen source	30	7.2	Liquid	Anaerobic	0 rpm	spermidine	20	mM										set8IT071	MoLS4 with Spermidine (N)
DvH_JW710_set8	2017-03-03	MoLS4 with low Ammonium 0.2mM nitrogen source	IT072	MoLS4_no_ammonium	24 deep-well microplate	nitrogen source	30	7.2	Liquid	Anaerobic	0 rpm	Ammonium chloride	0.2	mM										set8IT072	MoLS4 with low Ammonium 0.2mM (N)
DvH_JW710_set8	2017-03-03	MoLS4 with low Ammonium 0.2mM nitrogen source	IT073	MoLS4_no_ammonium	24 deep-well microplate	nitrogen source	30	7.2	Liquid	Anaerobic	0 rpm	Ammonium chloride	0.2	mM										set8IT073	MoLS4 with low Ammonium 0.2mM (N)
DvH_JW710_set8	2017-03-03	MoLS4 with low Ammonium 0.2mM nitrogen source	IT074	MoLS4_no_ammonium	24 deep-well microplate	nitrogen source	30	7.2	Liquid	Anaerobic	0 rpm	Ammonium chloride	0.2	mM										set8IT074	MoLS4 with low Ammonium 0.2mM (N)
DvH_JW710_set9	2017-04-17	MoLS4 with L-Valine as nutrient 10mM	IT004	MoLS4	24 deep-well microplate	nutrient	30	7.2	Liquid	Anaerobic	0 rpm	L-Valine	10	mM										set9IT004	MoLS4 with L-Valine as nutrient 10mM
DvH_JW710_set9	2017-04-17	MoLS4 with L-Valine as nutrient 10mM	IT005	MoLS4	24 deep-well microplate	nutrient	30	7.2	Liquid	Anaerobic	0 rpm	L-Valine	10	mM										set9IT005	MoLS4 with L-Valine as nutrient 10mM
DvH_JW710_set9	2017-04-17	MoLS4 with L-Valine as nutrient 10mM	IT006	MoLS4	24 deep-well microplate	nutrient	30	7.2	Liquid	Anaerobic	0 rpm	L-Valine	10	mM										set9IT006	MoLS4 with L-Valine as nutrient 10mM
DvH_JW710_set9	2017-04-17	MoLS4 with L-Asparagine as nutrient 10mM	IT007	MoLS4	24 deep-well microplate	nutrient	30	7.2	Liquid	Anaerobic	0 rpm	L-Asparagine	10	mM										set9IT007	MoLS4 with L-Asparagine as nutrient 10mM
DvH_JW710_set9	2017-04-17	MoLS4 with L-Asparagine as nutrient 10mM	IT008	MoLS4	24 deep-well microplate	nutrient	30	7.2	Liquid	Anaerobic	0 rpm	L-Asparagine	10	mM										set9IT008	MoLS4 with L-Asparagine as nutrient 10mM
DvH_JW710_set9	2017-04-17	MoLS4 with L-Asparagine as nutrient 10mM	IT009	MoLS4	24 deep-well microplate	nutrient	30	7.2	Liquid	Anaerobic	0 rpm	L-Asparagine	10	mM										set9IT009	MoLS4 with L-Asparagine as nutrient 10mM
DvH_JW710_set9	2017-04-17	MoLS4 with L-Phenylalanine as nutrient 10mM	IT010	MoLS4	24 deep-well microplate	nutrient	30	7.2	Liquid	Anaerobic	0 rpm	L-Phenylalanine	10	mM										set9IT010	MoLS4 with L-Phenylalanine as nutrient 10mM
DvH_JW710_set9	2017-04-17	MoLS4 with L-Phenylalanine as nutrient 10mM	IT011	MoLS4	24 deep-well microplate	nutrient	30	7.2	Liquid	Anaerobic	0 rpm	L-Phenylalanine	10	mM										set9IT011	MoLS4 with L-Phenylalanine as nutrient 10mM
DvH_JW710_set9	2017-04-17	MoLS4 with L-Proline as nutrient 10mM	IT012	MoLS4	24 deep-well microplate	nutrient	30	7.2	Liquid	Anaerobic	0 rpm	L-Proline	10	mM										set9IT012	MoLS4 with L-Proline as nutrient 10mM
DvH_JW710_set9	2017-04-17	MoLS4 with L-Proline as nutrient 10mM	IT013	MoLS4	24 deep-well microplate	nutrient	30	7.2	Liquid	Anaerobic	0 rpm	L-Proline	10	mM										set9IT013	MoLS4 with L-Proline as nutrient 10mM
DvH_JW710_set9	2017-04-17	MoLS4 with L-Proline as nutrient 10mM	IT014	MoLS4	24 deep-well microplate	nutrient	30	7.2	Liquid	Anaerobic	0 rpm	L-Proline	10	mM										set9IT014	MoLS4 with L-Proline as nutrient 10mM
DvH_JW710_set9	2017-04-17	MoLS4 with L-Homoserine as nutrient 10mM	IT015	MoLS4	24 deep-well microplate	nutrient	30	7.2	Liquid	Anaerobic	0 rpm	L-Homoserine	10	mM										set9IT015	MoLS4 with L-Homoserine as nutrient 10mM
DvH_JW710_set9	2017-04-17	MoLS4 with L-Homoserine as nutrient 10mM	IT016	MoLS4	24 deep-well microplate	nutrient	30	7.2	Liquid	Anaerobic	0 rpm	L-Homoserine	10	mM										set9IT016	MoLS4 with L-Homoserine as nutrient 10mM
DvH_JW710_set9	2017-04-17	MoLS4 with L-Homoserine as nutrient 10mM	IT017	MoLS4	24 deep-well microplate	nutrient	30	7.2	Liquid	Anaerobic	0 rpm	L-Homoserine	10	mM										set9IT017	MoLS4 with L-Homoserine as nutrient 10mM
DvH_JW710_set9	2017-04-17	Pyruvate-Sulfate (60-15mM) with Tungstate 2mM	IT018	Dv_base_medium	24 deep-well microplate	stress	30	7.2	Liquid	Anaerobic	0 rpm	Sodium pyruvate	60	mM	Sodium sulfate	15	mM	Sodium tungstate dihydrate	2	mM				set9IT018	Pyruvate-Sulfate (60-15mM) with Tungstate 2mM
DvH_JW710_set9	2017-04-17	Pyruvate-Sulfate (60-15mM) with Tungstate 2mM	IT019	Dv_base_medium	24 deep-well microplate	stress	30	7.2	Liquid	Anaerobic	0 rpm	Sodium pyruvate	60	mM	Sodium sulfate	15	mM	Sodium tungstate dihydrate	2	mM				set9IT019	Pyruvate-Sulfate (60-15mM) with Tungstate 2mM
DvH_JW710_set9	2017-04-17	Pyruvate-Sulfate (60-15mM) with Tungstate 2mM	IT020	Dv_base_medium	24 deep-well microplate	stress	30	7.2	Liquid	Anaerobic	0 rpm	Sodium pyruvate	60	mM	Sodium sulfate	15	mM	Sodium tungstate dihydrate	2	mM				set9IT020	Pyruvate-Sulfate (60-15mM) with Tungstate 2mM
DvH_JW710_set9	2017-04-17	Pyruvate-Sulfite (60-20mM) with Tungstate 2mM	IT021	Dv_base_medium	24 deep-well microplate	stress	30	7.2	Liquid	Anaerobic	0 rpm	Sodium pyruvate	60	mM	sodium sulfite	20	mM	Sodium tungstate dihydrate	2	mM				set9IT021	Pyruvate-Sulfite (60-20mM) with Tungstate 2mM
DvH_JW710_set9	2017-04-17	Pyruvate-Sulfite (60-20mM) with Tungstate 2mM	IT022	Dv_base_medium	24 deep-well microplate	stress	30	7.2	Liquid	Anaerobic	0 rpm	Sodium pyruvate	60	mM	sodium sulfite	20	mM	Sodium tungstate dihydrate	2	mM				set9IT022	Pyruvate-Sulfite (60-20mM) with Tungstate 2mM
DvH_JW710_set9	2017-04-17	Pyruvate-Sulfite (60-20mM) with Tungstate 2mM	IT023	Dv_base_medium	24 deep-well microplate	stress	30	7.2	Liquid	Anaerobic	0 rpm	Sodium pyruvate	60	mM	sodium sulfite	20	mM	Sodium tungstate dihydrate	2	mM				set9IT023	Pyruvate-Sulfite (60-20mM) with Tungstate 2mM
DvH_JW710_set9	2017-04-17	MoLS4 with L-Glycine as nutrient 10mM	IT024	MoLS4	24 deep-well microplate	nutrient	30	7.2	Liquid	Anaerobic	0 rpm	Glycine	10	mM										set9IT024	MoLS4 with L-Glycine as nutrient 10mM
DvH_JW710_set9	2017-04-17	MoLS4 with L-Glycine as nutrient 10mM	IT025	MoLS4	24 deep-well microplate	nutrient	30	7.2	Liquid	Anaerobic	0 rpm	Glycine	10	mM										set9IT025	MoLS4 with L-Glycine as nutrient 10mM
DvH_JW710_set9	2017-04-17	MoLS4 with L-Glycine as nutrient 10mM	IT026	MoLS4	24 deep-well microplate	nutrient	30	7.2	Liquid	Anaerobic	0 rpm	Glycine	10	mM										set9IT026	MoLS4 with L-Glycine as nutrient 10mM
DvH_JW710_set9	2017-04-17	MoLS4 with L-Alanine as nutrient 10mM	IT027	MoLS4	24 deep-well microplate	nutrient	30	7.2	Liquid	Anaerobic	0 rpm	L-Alanine	10	mM										set9IT027	MoLS4 with L-Alanine as nutrient 10mM
DvH_JW710_set9	2017-04-17	MoLS4 with L-Alanine as nutrient 10mM	IT028	MoLS4	24 deep-well microplate	nutrient	30	7.2	Liquid	Anaerobic	0 rpm	L-Alanine	10	mM										set9IT028	MoLS4 with L-Alanine as nutrient 10mM
DvH_JW710_set9	2017-04-17	MoLS4 with L-Alanine as nutrient 10mM	IT029	MoLS4	24 deep-well microplate	nutrient	30	7.2	Liquid	Anaerobic	0 rpm	L-Alanine	10	mM										set9IT029	MoLS4 with L-Alanine as nutrient 10mM
DvH_JW710_set9	2017-04-17	MoLS4 with L-Cysteine as nutrient 10mM	IT030	MoLS4	24 deep-well microplate	nutrient	30	7.2	Liquid	Anaerobic	0 rpm	L-Cysteine	10	mM										set9IT030	MoLS4 with L-Cysteine as nutrient 10mM
DvH_JW710_set9	2017-04-17	MoLS4 with L-Cysteine as nutrient 10mM	IT032	MoLS4	24 deep-well microplate	nutrient	30	7.2	Liquid	Anaerobic	0 rpm	L-Cysteine	10	mM										set9IT032	MoLS4 with L-Cysteine as nutrient 10mM
DvH_JW710_set9	2017-04-17	MoLS4 with L-Histidine as nutrient 10mM	IT035	MoLS4	24 deep-well microplate	nutrient	30	7.2	Liquid	Anaerobic	0 rpm	L-Histidine	10	mM										set9IT035	MoLS4 with L-Histidine as nutrient 10mM
DvH_JW710_set9	2017-04-17	MoLS4 with L-Histidine as nutrient 10mM	IT036	MoLS4	24 deep-well microplate	nutrient	30	7.2	Liquid	Anaerobic	0 rpm	L-Histidine	10	mM										set9IT036	MoLS4 with L-Histidine as nutrient 10mM
DvH_JW710_set9	2017-04-17	MoLS4 with L-Histidine as nutrient 10mM	IT037	MoLS4	24 deep-well microplate	nutrient	30	7.2	Liquid	Anaerobic	0 rpm	L-Histidine	10	mM										set9IT037	MoLS4 with L-Histidine as nutrient 10mM
DvH_JW710_set9	2017-04-17	MoLS4 with L-Isoleucine as nutrient 10mM	IT038	MoLS4	24 deep-well microplate	nutrient	30	7.2	Liquid	Anaerobic	0 rpm	L-Isoleucine	10	mM										set9IT038	MoLS4 with L-Isoleucine as nutrient 10mM
DvH_JW710_set9	2017-04-17	MoLS4 with L-Isoleucine as nutrient 10mM	IT039	MoLS4	24 deep-well microplate	nutrient	30	7.2	Liquid	Anaerobic	0 rpm	L-Isoleucine	10	mM										set9IT039	MoLS4 with L-Isoleucine as nutrient 10mM
DvH_JW710_set9	2017-04-17	MoLS4 with L-Isoleucine as nutrient 10mM	IT040	MoLS4	24 deep-well microplate	nutrient	30	7.2	Liquid	Anaerobic	0 rpm	L-Isoleucine	10	mM										set9IT040	MoLS4 with L-Isoleucine as nutrient 10mM
DvH_JW710_set9	2017-04-17	MoLS4 with L-Arginine as nutrient 10mM	IT041	MoLS4	24 deep-well microplate	nutrient	30	7.2	Liquid	Anaerobic	0 rpm	L-Arginine	10	mM										set9IT041	MoLS4 with L-Arginine as nutrient 10mM
DvH_JW710_set9	2017-04-17	MoLS4 with L-Arginine as nutrient 10mM	IT042	MoLS4	24 deep-well microplate	nutrient	30	7.2	Liquid	Anaerobic	0 rpm	L-Arginine	10	mM										set9IT042	MoLS4 with L-Arginine as nutrient 10mM
DvH_JW710_set9	2017-04-17	MoLS4 with L-Arginine as nutrient 10mM	IT043	MoLS4	24 deep-well microplate	nutrient	30	7.2	Liquid	Anaerobic	0 rpm	L-Arginine	10	mM										set9IT043	MoLS4 with L-Arginine as nutrient 10mM
DvH_JW710_set9	2017-04-17	MoLS4 with L-Tryptophan nitrogen source	IT047	MoLS4_no_ammonium	24 deep-well microplate	nitrogen source	30	7.2	Liquid	Anaerobic	0 rpm	L-Tryptophan	20	mM										set9IT047	MoLS4 with L-Tryptophan (N)
DvH_JW710_set9	2017-04-17	MoLS4 with L-Tryptophan nitrogen source	IT048	MoLS4_no_ammonium	24 deep-well microplate	nitrogen source	30	7.2	Liquid	Anaerobic	0 rpm	L-Tryptophan	20	mM										set9IT048	MoLS4 with L-Tryptophan (N)
DvH_JW710_set9	2017-04-17	MoLS4 with L-Tryptophan nitrogen source	IT052	MoLS4_no_ammonium	24 deep-well microplate	nitrogen source	30	7.2	Liquid	Anaerobic	0 rpm	L-Tryptophan	20	mM										set9IT052	MoLS4 with L-Tryptophan (N)
DvH_JW710_set9	2017-04-17	Pyruvate (fermenting) with Na2S as sulfur source	IT053	Dv_base_medium	15 mL tube	fermentative growth	30	7.2	Liquid	Anaerobic	0 rpm	Sodium pyruvate	60	mM	Sodium sulfide nonahydrate	2	mM							set9IT053	Pyruvate (fermenting) with Na2S as sulfur source
DvH_JW710_set9	2017-04-17	Pyruvate (fermenting) with Na2S as sulfur source	IT054	Dv_base_medium	15 mL tube	fermentative growth	30	7.2	Liquid	Anaerobic	0 rpm	Sodium pyruvate	60	mM	Sodium sulfide nonahydrate	2	mM							set9IT054	Pyruvate (fermenting) with Na2S as sulfur source
DvH_JW710_set9	2017-04-17	Pyruvate (fermenting) with Na2S as sulfur source	IT055	Dv_base_medium	15 mL tube	fermentative growth	30	7.2	Liquid	Anaerobic	0 rpm	Sodium pyruvate	60	mM	Sodium sulfide nonahydrate	2	mM							set9IT055	Pyruvate (fermenting) with Na2S as sulfur source
DvH_JW710_set9	2017-04-17	Pyruvate (fermenting) with Na2S as sulfur source + 0.1% Yeast Extract	IT056	Dv_base_Y_medium	15 mL tube	fermentative growth	30	7.2	Liquid	Anaerobic	0 rpm	Sodium pyruvate	60	mM	Sodium sulfide nonahydrate	2	mM							set9IT056	Pyruvate (fermenting) with Na2S as sulfur source + 0.1% Yeast Extract
DvH_JW710_set9	2017-04-17	Pyruvate (fermenting) with Na2S as sulfur source + 0.1% Yeast Extract	IT057	Dv_base_Y_medium	15 mL tube	fermentative growth	30	7.2	Liquid	Anaerobic	0 rpm	Sodium pyruvate	60	mM	Sodium sulfide nonahydrate	2	mM							set9IT057	Pyruvate (fermenting) with Na2S as sulfur source + 0.1% Yeast Extract
DvH_JW710_set9	2017-04-17	Pyruvate (fermenting) with Na2S as sulfur source + 0.1% Yeast Extract	IT058	Dv_base_Y_medium	15 mL tube	fermentative growth	30	7.2	Liquid	Anaerobic	0 rpm	Sodium pyruvate	60	mM	Sodium sulfide nonahydrate	2	mM							set9IT058	Pyruvate (fermenting) with Na2S as sulfur source + 0.1% Yeast Extract
DvH_JW710_set9	2017-04-17	Pyruvate (fermenting) with Na2S as sulfur source with Casamino acids 0.2%	IT059	Dv_base_medium	15 mL tube	fermentative growth	30	7.2	Liquid	Anaerobic	0 rpm	Sodium pyruvate	60	mM	Sodium sulfide nonahydrate	2	mM	casamino acids	2	mg/mL				set9IT059	Pyruvate (fermenting) with Na2S as sulfur source with Casaminos 0.2%
DvH_JW710_set9	2017-04-17	Pyruvate (fermenting) with Na2S as sulfur source with Casamino acids 0.2%	IT060	Dv_base_medium	15 mL tube	fermentative growth	30	7.2	Liquid	Anaerobic	0 rpm	Sodium pyruvate	60	mM	Sodium sulfide nonahydrate	2	mM	casamino acids	2	mg/mL				set9IT060	Pyruvate (fermenting) with Na2S as sulfur source with Casaminos 0.2%
DvH_JW710_set9	2017-04-17	Pyruvate (fermenting) with Na2S as sulfur source with Casamino acids 0.2%	IT061	Dv_base_medium	15 mL tube	fermentative growth	30	7.2	Liquid	Anaerobic	0 rpm	Sodium pyruvate	60	mM	Sodium sulfide nonahydrate	2	mM	casamino acids	2	mg/mL				set9IT061	Pyruvate (fermenting) with Na2S as sulfur source with Casaminos 0.2%
DvH_JW710_set9	2017-04-17	Formate/Acetate-Sulfite (60/30-40 mM) + 0.1% Yeast Extract	IT062	Dv_base_Y_medium	15 mL tube	respiratory growth	30	7.2	Liquid	Anaerobic	0 rpm	Sodium Formate	60	mM	Sodium acetate	30	mM	sodium sulfite	40	mM				set9IT062	Formate/Acetate-Sulfite (60/30-40 mM) + 0.1% Yeast Extract
DvH_JW710_set9	2017-04-17	Formate/Acetate-Sulfite (60/30-40 mM) + 0.1% Yeast Extract	IT063	Dv_base_Y_medium	15 mL tube	respiratory growth	30	7.2	Liquid	Anaerobic	0 rpm	Sodium Formate	60	mM	Sodium acetate	30	mM	sodium sulfite	40	mM				set9IT063	Formate/Acetate-Sulfite (60/30-40 mM) + 0.1% Yeast Extract
DvH_JW710_set9	2017-04-17	Formate/Acetate-Sulfite (60/30-40 mM) + 0.1% Yeast Extract	IT064	Dv_base_Y_medium	15 mL tube	respiratory growth	30	7.2	Liquid	Anaerobic	0 rpm	Sodium Formate	60	mM	Sodium acetate	30	mM	sodium sulfite	40	mM				set9IT064	Formate/Acetate-Sulfite (60/30-40 mM) + 0.1% Yeast Extract
DvH_JW710_set9	2017-04-17	Formate/Acetate-Sulfite (60/30-60 mM) + 0.1% Yeast Extract	IT065	Dv_base_Y_medium	15 mL tube	respiratory growth	30	7.2	Liquid	Anaerobic	0 rpm	Sodium Formate	60	mM	Sodium acetate	30	mM	sodium sulfite	60	mM				set9IT065	Formate/Acetate-Sulfite (60/30-60 mM) + 0.1% Yeast Extract
DvH_JW710_set9	2017-04-17	Formate/Acetate-Sulfite (60/30-60 mM) + 0.1% Yeast Extract	IT066	Dv_base_Y_medium	15 mL tube	respiratory growth	30	7.2	Liquid	Anaerobic	0 rpm	Sodium Formate	60	mM	Sodium acetate	30	mM	sodium sulfite	60	mM				set9IT066	Formate/Acetate-Sulfite (60/30-60 mM) + 0.1% Yeast Extract
DvH_JW710_set9	2017-04-17	Formate/Acetate-Sulfite (60/30-60 mM) + 0.1% Yeast Extract	IT067	Dv_base_Y_medium	15 mL tube	respiratory growth	30	7.2	Liquid	Anaerobic	0 rpm	Sodium Formate	60	mM	Sodium acetate	30	mM	sodium sulfite	60	mM				set9IT067	Formate/Acetate-Sulfite (60/30-60 mM) + 0.1% Yeast Extract
DvH_JW710_set9	2017-04-17	MoLS4 with L-Leucine as nutrient 10mM	IT068	MoLS4	15 mL tube	nutrient	30	7.2	Liquid	Anaerobic	0 rpm	L-Leucine	10	mM										set9IT068	MoLS4 with L-Leucine as nutrient 10mM
DvH_JW710_set9	2017-04-17	MoLS4 with L-Leucine as nutrient 10mM	IT069	MoLS4	15 mL tube	nutrient	30	7.2	Liquid	Anaerobic	0 rpm	L-Leucine	10	mM										set9IT069	MoLS4 with L-Leucine as nutrient 10mM
DvH_JW710_set9	2017-04-17	MoLS4 with L-Leucine as nutrient 10mM	IT070	MoLS4	15 mL tube	nutrient	30	7.2	Liquid	Anaerobic	0 rpm	L-Leucine	10	mM										set9IT070	MoLS4 with L-Leucine as nutrient 10mM
DvH_JW710_set10	2017-04-17	MoYLS4 with Uranyl Acetate 1mM	IT074	MoYLS4	15 mL tube	stress	30	7.2	Liquid	Anaerobic	0 rpm	Uranyl acetate	1	mM										set10IT074	MoYLS4 with Uranyl Acetate 1mM
DvH_JW710_set10	2017-04-17	MoYLS4 with Uranyl Acetate 1mM	IT075	MoYLS4	15 mL tube	stress	30	7.2	Liquid	Anaerobic	0 rpm	Uranyl acetate	1	mM										set10IT075	MoYLS4 with Uranyl Acetate 1mM
DvH_JW710_set10	2017-04-17	MoYLS4 with Uranyl Acetate 1mM	IT076	MoYLS4	15 mL tube	stress	30	7.2	Liquid	Anaerobic	0 rpm	Uranyl acetate	1	mM										set10IT076	MoYLS4 with Uranyl Acetate 1mM
DvH_JW710_set10	2017-04-17	MoYLS4 with Uranyl Acetate 10uM	IT077	MoYLS4	15 mL tube	stress	30	7.2	Liquid	Anaerobic	0 rpm	Uranyl acetate	10	uM										set10IT077	MoYLS4 with Uranyl Acetate 10uM
DvH_JW710_set10	2017-04-17	MoYLS4 with Uranyl Acetate 10uM	IT078	MoYLS4	15 mL tube	stress	30	7.2	Liquid	Anaerobic	0 rpm	Uranyl acetate	10	uM										set10IT078	MoYLS4 with Uranyl Acetate 10uM
DvH_JW710_set10	2017-04-17	MoYLS4 with Uranyl Acetate 10uM	IT079	MoYLS4	15 mL tube	stress	30	7.2	Liquid	Anaerobic	0 rpm	Uranyl acetate	10	uM										set10IT079	MoYLS4 with Uranyl Acetate 10uM
DvH_JW710_set11	2017-05-05	MoLS4 with L-Tryptophan as nutrient source 10mM	IT004	MoLS4	24 deep-well microplate	nutrient	30	7.2	Liquid	Anaerobic	0 rpm	L-Tryptophan	10	mM										set11IT004	MoLS4 with L-Tryptophan as nutrient source 10mM
DvH_JW710_set11	2017-05-05	MoLS4 with L-Tryptophan as nutrient source 10mM	IT005	MoLS4	24 deep-well microplate	nutrient	30	7.2	Liquid	Anaerobic	0 rpm	L-Tryptophan	10	mM										set11IT005	MoLS4 with L-Tryptophan as nutrient source 10mM
DvH_JW710_set11	2017-05-05	MoLS4 with L-Tyrosine as nutrient 10mM	IT006	MoLS4	24 deep-well microplate	nutrient	30	7.2	Liquid	Anaerobic	0 rpm	L-tyrosine	10	mM										set11IT006	MoLS4 with L-Tyrosine as nutrient 10mM
DvH_JW710_set11	2017-05-05	MoLS4 with L-Tyrosine as nutrient 10mM	IT007	MoLS4	24 deep-well microplate	nutrient	30	7.2	Liquid	Anaerobic	0 rpm	L-tyrosine	10	mM										set11IT007	MoLS4 with L-Tyrosine as nutrient 10mM
DvH_JW710_set11	2017-05-05	MoLS4 with L-Tyrosine as nutrient 10mM	IT008	MoLS4	24 deep-well microplate	nutrient	30	7.2	Liquid	Anaerobic	0 rpm	L-tyrosine	10	mM										set11IT008	MoLS4 with L-Tyrosine as nutrient 10mM
DvH_JW710_set11	2017-05-05	MoLS4 with L-Threonine as nutrient 10mM	IT009	MoLS4	24 deep-well microplate	nutrient	30	7.2	Liquid	Anaerobic	0 rpm	L-Threonine	10	mM										set11IT009	MoLS4 with L-Threonine as nutrient 10mM
DvH_JW710_set11	2017-05-05	MoLS4 with L-Threonine as nutrient 10mM	IT010	MoLS4	24 deep-well microplate	nutrient	30	7.2	Liquid	Anaerobic	0 rpm	L-Threonine	10	mM										set11IT010	MoLS4 with L-Threonine as nutrient 10mM
DvH_JW710_set11	2017-05-05	MoLS4 with L-Threonine as nutrient 10mM	IT011	MoLS4	24 deep-well microplate	nutrient	30	7.2	Liquid	Anaerobic	0 rpm	L-Threonine	10	mM										set11IT011	MoLS4 with L-Threonine as nutrient 10mM
DvH_JW710_set11	2017-05-05	MoLS4 with Putrescine as nutrient 10mM	IT012	MoLS4	24 deep-well microplate	nutrient	30	7.2	Liquid	Anaerobic	0 rpm	Putrescine Dihydrochloride	10	mM										set11IT012	MoLS4 with Putrescine as nutrient 10mM
DvH_JW710_set11	2017-05-05	MoLS4 with Putrescine as nutrient 10mM	IT013	MoLS4	24 deep-well microplate	nutrient	30	7.2	Liquid	Anaerobic	0 rpm	Putrescine Dihydrochloride	10	mM										set11IT013	MoLS4 with Putrescine as nutrient 10mM
DvH_JW710_set11	2017-05-05	MoLS4 with Putrescine as nutrient 10mM	IT014	MoLS4	24 deep-well microplate	nutrient	30	7.2	Liquid	Anaerobic	0 rpm	Putrescine Dihydrochloride	10	mM										set11IT014	MoLS4 with Putrescine as nutrient 10mM
DvH_JW710_set11	2017-05-05	MoLS4 with Spermidine as nutrient 10mM	IT015	MoLS4	24 deep-well microplate	nutrient	30	7.2	Liquid	Anaerobic	0 rpm	spermidine	10	mM										set11IT015	MoLS4 with Spermidine as nutrient 10mM
DvH_JW710_set11	2017-05-05	MoLS4 with Spermidine as nutrient 10mM	IT016	MoLS4	24 deep-well microplate	nutrient	30	7.2	Liquid	Anaerobic	0 rpm	spermidine	10	mM										set11IT016	MoLS4 with Spermidine as nutrient 10mM
DvH_JW710_set11	2017-05-05	MoLS4 with Spermidine as nutrient 10mM	IT017	MoLS4	24 deep-well microplate	nutrient	30	7.2	Liquid	Anaerobic	0 rpm	spermidine	10	mM										set11IT017	MoLS4 with Spermidine as nutrient 10mM
DvH_JW710_set11	2017-05-05	MoLS4 with Urea as nutrient 10mM	IT018	MoLS4	24 deep-well microplate	nutrient	30	7.2	Liquid	Anaerobic	0 rpm	Urea	10	mM										set11IT018	MoLS4 with Urea as nutrient 10mM
DvH_JW710_set11	2017-05-05	MoLS4 with Urea as nutrient 10mM	IT019	MoLS4	24 deep-well microplate	nutrient	30	7.2	Liquid	Anaerobic	0 rpm	Urea	10	mM										set11IT019	MoLS4 with Urea as nutrient 10mM
DvH_JW710_set11	2017-05-05	MoLS4 with Urea as nutrient 10mM	IT020	MoLS4	24 deep-well microplate	nutrient	30	7.2	Liquid	Anaerobic	0 rpm	Urea	10	mM										set11IT020	MoLS4 with Urea as nutrient 10mM
DvH_JW710_set11	2017-05-05	MoYLS4 with Sodium Tungstate 2mM	IT021	MoYLS4	24 deep-well microplate	stress	30	7.2	Liquid	Anaerobic	0 rpm	Sodium tungstate dihydrate	2	mM										set11IT021	MoYLS4 with Tungstate 2mM
DvH_JW710_set11	2017-05-05	MoYLS4 with Sodium Tungstate 2mM	IT022	MoYLS4	24 deep-well microplate	stress	30	7.2	Liquid	Anaerobic	0 rpm	Sodium tungstate dihydrate	2	mM										set11IT022	MoYLS4 with Tungstate 2mM
DvH_JW710_set11	2017-05-05	MoYLS4 with Sodium Tungstate 2mM	IT023	MoYLS4	24 deep-well microplate	stress	30	7.2	Liquid	Anaerobic	0 rpm	Sodium tungstate dihydrate	2	mM										set11IT023	MoYLS4 with Tungstate 2mM
DvH_JW710_set11	2017-05-05	MoLS4 with S-adenosyl Homocysteine 10uM	IT024	MoLS4	24 deep-well microplate	stress	30	7.2	Liquid	Anaerobic	0 rpm	S-adenosyl Homocysteine	10	uM										set11IT024	MoLS4 with S-adenosyl Homocysteine 10uM
DvH_JW710_set11	2017-05-05	MoLS4 with S-adenosyl Homocysteine 10uM	IT025	MoLS4	24 deep-well microplate	stress	30	7.2	Liquid	Anaerobic	0 rpm	S-adenosyl Homocysteine	10	uM										set11IT025	MoLS4 with S-adenosyl Homocysteine 10uM
DvH_JW710_set11	2017-05-05	MoLS4 with S-adenosyl Homocysteine 10uM	IT026	MoLS4	24 deep-well microplate	stress	30	7.2	Liquid	Anaerobic	0 rpm	S-adenosyl Homocysteine	10	uM										set11IT026	MoLS4 with S-adenosyl Homocysteine 10uM
DvH_JW710_set11	2017-05-05	MoLS4 with S-adenosyl Homocysteine 50uM	IT027	MoLS4	24 deep-well microplate	stress	30	7.2	Liquid	Anaerobic	0 rpm	S-adenosyl Homocysteine	50	uM										set11IT027	MoLS4 with S-adenosyl Homocysteine 50uM
DvH_JW710_set11	2017-05-05	MoLS4 with S-adenosyl Homocysteine 50uM	IT028	MoLS4	24 deep-well microplate	stress	30	7.2	Liquid	Anaerobic	0 rpm	S-adenosyl Homocysteine	50	uM										set11IT028	MoLS4 with S-adenosyl Homocysteine 50uM
DvH_JW710_set11	2017-05-05	MoLS4 with S-adenosyl Homocysteine 50uM	IT029	MoLS4	24 deep-well microplate	stress	30	7.2	Liquid	Anaerobic	0 rpm	S-adenosyl Homocysteine	50	uM										set11IT029	MoLS4 with S-adenosyl Homocysteine 50uM
DvH_JW710_set11	2017-05-05	MoLS4 with S-adenosyl Homocysteine 100uM	IT030	MoLS4	24 deep-well microplate	stress	30	7.2	Liquid	Anaerobic	0 rpm	S-adenosyl Homocysteine	100	uM										set11IT030	MoLS4 with S-adenosyl Homocysteine 100uM
DvH_JW710_set11	2017-05-05	MoLS4 with S-adenosyl Homocysteine 100uM	IT031	MoLS4	24 deep-well microplate	stress	30	7.2	Liquid	Anaerobic	0 rpm	S-adenosyl Homocysteine	100	uM										set11IT031	MoLS4 with S-adenosyl Homocysteine 100uM
DvH_JW710_set11	2017-05-05	MoLS4 with S-adenosyl Homocysteine 100uM	IT032	MoLS4	24 deep-well microplate	stress	30	7.2	Liquid	Anaerobic	0 rpm	S-adenosyl Homocysteine	100	uM										set11IT032	MoLS4 with S-adenosyl Homocysteine 100uM
DvH_JW710_set11	2017-05-05	MoLS4 with L-Glutamine as nutrient 10mM	IT083	MoLS4	24 deep-well microplate	nutrient	30	7.2	Liquid	Anaerobic	0 rpm	L-Glutamine	10	mM										set11IT083	MoLS4 with L-Glutamine as nutrient 10mM
DvH_JW710_set11	2017-05-05	MoLS4 with L-Glutamine as nutrient 10mM	IT084	MoLS4	24 deep-well microplate	nutrient	30	7.2	Liquid	Anaerobic	0 rpm	L-Glutamine	10	mM										set11IT084	MoLS4 with L-Glutamine as nutrient 10mM
DvH_JW710_set11	2017-05-05	MoLS4 with L-Glutamine as nutrient 10mM	IT085	MoLS4	24 deep-well microplate	nutrient	30	7.2	Liquid	Anaerobic	0 rpm	L-Glutamine	10	mM										set11IT085	MoLS4 with L-Glutamine as nutrient 10mM
DvH_JW710_set11	2017-05-05	MoLS4 with L-Glutamic acid as nutrient 10mM	IT086	MoLS4	24 deep-well microplate	nutrient	30	7.2	Liquid	Anaerobic	0 rpm	L-Glutamic acid monopotassium salt monohydrate	10	mM										set11IT086	MoLS4 with L-Glutamic as nutrient 10mM
DvH_JW710_set11	2017-05-05	MoLS4 with L-Glutamic acid as nutrient 10mM	IT087	MoLS4	24 deep-well microplate	nutrient	30	7.2	Liquid	Anaerobic	0 rpm	L-Glutamic acid monopotassium salt monohydrate	10	mM										set11IT087	MoLS4 with L-Glutamic as nutrient 10mM
DvH_JW710_set11	2017-05-05	MoLS4 with L-Lysine as nutrient 10mM	IT088	MoLS4	24 deep-well microplate	nutrient	30	7.2	Liquid	Anaerobic	0 rpm	L-Lysine	10	mM										set11IT088	MoLS4 with L-Lysine as nutrient 10mM
DvH_JW710_set11	2017-05-05	MoLS4 with L-Lysine as nutrient 10mM	IT089	MoLS4	24 deep-well microplate	nutrient	30	7.2	Liquid	Anaerobic	0 rpm	L-Lysine	10	mM										set11IT089	MoLS4 with L-Lysine as nutrient 10mM
DvH_JW710_set11	2017-05-05	MoLS4 with L-Lysine as nutrient 10mM	IT090	MoLS4	24 deep-well microplate	nutrient	30	7.2	Liquid	Anaerobic	0 rpm	L-Lysine	10	mM										set11IT090	MoLS4 with L-Lysine as nutrient 10mM
DvH_JW710_set11	2017-05-05	MoLS4 with L-Methionine as nutrient 10mM	IT091	MoLS4	24 deep-well microplate	nutrient	30	7.2	Liquid	Anaerobic	0 rpm	L-Methionine	10	mM										set11IT091	MoLS4 with L-Methionine as nutrient 10mM
DvH_JW710_set11	2017-05-05	MoLS4 with L-Methionine as nutrient 10mM	IT092	MoLS4	24 deep-well microplate	nutrient	30	7.2	Liquid	Anaerobic	0 rpm	L-Methionine	10	mM										set11IT092	MoLS4 with L-Methionine as nutrient 10mM
DvH_JW710_set11	2017-05-05	MoLS4 with L-Methionine as nutrient 10mM	IT093	MoLS4	24 deep-well microplate	nutrient	30	7.2	Liquid	Anaerobic	0 rpm	L-Methionine	10	mM										set11IT093	MoLS4 with L-Methionine as nutrient 10mM
DvH_JW710_set11	2017-05-05	MoLS4 with L-Serine as nutrient 10mM	IT094	MoLS4	24 deep-well microplate	nutrient	30	7.2	Liquid	Anaerobic	0 rpm	L-Serine	10	mM										set11IT094	MoLS4 with L-Serine as nutrient 10mM
DvH_JW710_set11	2017-05-05	MoLS4 with L-Serine as nutrient 10mM	IT095	MoLS4	24 deep-well microplate	nutrient	30	7.2	Liquid	Anaerobic	0 rpm	L-Serine	10	mM										set11IT095	MoLS4 with L-Serine as nutrient 10mM
DvH_JW710_set11	2017-05-05	MoLS4 with L-Tryptophan as nutrient source 10mM	IT096	MoLS4	24 deep-well microplate	nutrient	30	7.2	Liquid	Anaerobic	0 rpm	L-Tryptophan	10	mM										set11IT096	MoLS4 with L-Tryptophan as nutrient source 10mM
DvH_JW710_set12	2017-06-14	MoYLS4 with Aluminum Chloride 5mM	IT036	MoYLS4	24 deep-well microplate	stress	30	7.2	Liquid	Anaerobic	0 rpm	Aluminum chloride hydrate	5	mM										set12IT036	MoYLS4 with Aluminum Chloride 5mM
DvH_JW710_set12	2017-06-14	MoYLS4 with Aluminum Chloride 5mM	IT037	MoYLS4	24 deep-well microplate	stress	30	7.2	Liquid	Anaerobic	0 rpm	Aluminum chloride hydrate	5	mM										set12IT037	MoYLS4 with Aluminum Chloride 5mM
DvH_JW710_set12	2017-06-14	MoYLS4 with Aluminum Chloride 5mM	IT038	MoYLS4	24 deep-well microplate	stress	30	7.2	Liquid	Anaerobic	0 rpm	Aluminum chloride hydrate	5	mM										set12IT038	MoYLS4 with Aluminum Chloride 5mM
DvH_JW710_set12	2017-06-14	MoYLS4 with Aluminum Chloride 10mM	IT039	MoYLS4	24 deep-well microplate	stress	30	7.2	Liquid	Anaerobic	0 rpm	Aluminum chloride hydrate	10	mM										set12IT039	MoYLS4 with Aluminum Chloride 10mM
DvH_JW710_set12	2017-06-14	MoYLS4 with Aluminum Chloride 10mM	IT040	MoYLS4	24 deep-well microplate	stress	30	7.2	Liquid	Anaerobic	0 rpm	Aluminum chloride hydrate	10	mM										set12IT040	MoYLS4 with Aluminum Chloride 10mM
DvH_JW710_set12	2017-06-14	MoYLS4 with Aluminum Chloride 10mM	IT041	MoYLS4	24 deep-well microplate	stress	30	7.2	Liquid	Anaerobic	0 rpm	Aluminum chloride hydrate	10	mM										set12IT041	MoYLS4 with Aluminum Chloride 10mM
DvH_JW710_set12	2017-06-14	MoYLS4 with Sodium Perchlorate 6.25mM	IT042	MoYLS4	24 deep-well microplate	stress	30	7.2	Liquid	Anaerobic	0 rpm	Sodium perchlorate monohydrate	6.25	mM										set12IT042	MoYLS4 with Perchlorate 6.25mM
DvH_JW710_set12	2017-06-14	MoYLS4 with Sodium Perchlorate 6.25mM	IT043	MoYLS4	24 deep-well microplate	stress	30	7.2	Liquid	Anaerobic	0 rpm	Sodium perchlorate monohydrate	6.25	mM										set12IT043	MoYLS4 with Perchlorate 6.25mM
DvH_JW710_set12	2017-06-14	MoYLS4 with Sodium Perchlorate 6.25mM	IT044	MoYLS4	24 deep-well microplate	stress	30	7.2	Liquid	Anaerobic	0 rpm	Sodium perchlorate monohydrate	6.25	mM										set12IT044	MoYLS4 with Perchlorate 6.25mM
DvH_JW710_set12	2017-06-14	MoYLS4 with Sodium Perchlorate 12.5mM	IT045	MoYLS4	24 deep-well microplate	stress	30	7.2	Liquid	Anaerobic	0 rpm	Sodium perchlorate monohydrate	12.5	mM										set12IT045	MoYLS4 with Perchlorate 12.5mM
DvH_JW710_set12	2017-06-14	MoYLS4 with Sodium Perchlorate 12.5mM	IT046	MoYLS4	24 deep-well microplate	stress	30	7.2	Liquid	Anaerobic	0 rpm	Sodium perchlorate monohydrate	12.5	mM										set12IT046	MoYLS4 with Perchlorate 12.5mM
DvH_JW710_set12	2017-06-14	MoYLS4 with Sodium Perchlorate 12.5mM	IT047	MoYLS4	24 deep-well microplate	stress	30	7.2	Liquid	Anaerobic	0 rpm	Sodium perchlorate monohydrate	12.5	mM										set12IT047	MoYLS4 with Perchlorate 12.5mM
DvH_JW710_set12	2017-06-14	MoYLS4 with electrocompetent cells (sucrose treatment)	IT048	MoYLS4	24 deep-well microplate	stress	30	7.2	Liquid	Anaerobic	0 rpm	sucrose treatment												set12IT048	MoYLS4 with electrocompetent cells (sucrose treatment)
DvH_JW710_set12	2017-06-14	MoYLS4 with electrocompetent cells (sucrose treatment)	IT052	MoYLS4	24 deep-well microplate	stress	30	7.2	Liquid	Anaerobic	0 rpm	sucrose treatment												set12IT052	MoYLS4 with electrocompetent cells (sucrose treatment)
DvH_JW710_set12	2017-06-14	MoYLS4 with electrocompetent cells (sucrose treatment)	IT053	MoYLS4	24 deep-well microplate	stress	30	7.2	Liquid	Anaerobic	0 rpm	sucrose treatment												set12IT053	MoYLS4 with electrocompetent cells (sucrose treatment)
DvH_JW710_set12	2017-06-14	MoYLS4 with electrocompetent cells (sucrose treatment)+shock	IT054	MoYLS4	24 deep-well microplate	stress	30	7.2	Liquid	Anaerobic	0 rpm	sucrose treatment			shock	1.8	kV							set12IT054	MoYLS4 with electrocompetent cells (sucrose treatment)+shock
DvH_JW710_set12	2017-06-14	MoYLS4 with electrocompetent cells (sucrose treatment)+shock	IT055	MoYLS4	24 deep-well microplate	stress	30	7.2	Liquid	Anaerobic	0 rpm	sucrose treatment			shock	1.8	kV							set12IT055	MoYLS4 with electrocompetent cells (sucrose treatment)+shock
DvH_JW710_set12	2017-06-14	MoYLS4 with electrocompetent cells (sucrose treatment)+shock	IT056	MoYLS4	24 deep-well microplate	stress	30	7.2	Liquid	Anaerobic	0 rpm	sucrose treatment			shock	1.8	kV							set12IT056	MoYLS4 with electrocompetent cells (sucrose treatment)+shock
DvH_JW710_set12	2017-06-14	MoYLS4 with Nickel Chloride 0.75mM	IT057	MoYLS4	24 deep-well microplate	stress	30	7.2	Liquid	Anaerobic	0 rpm	Nickel (II) chloride hexahydrate	0.75	mM										set12IT057	MoYLS4 with Nickel Chloride 0.75mM
DvH_JW710_set12	2017-06-14	MoYLS4 with Nickel Chloride 0.75mM	IT058	MoYLS4	24 deep-well microplate	stress	30	7.2	Liquid	Anaerobic	0 rpm	Nickel (II) chloride hexahydrate	0.75	mM										set12IT058	MoYLS4 with Nickel Chloride 0.75mM
DvH_JW710_set12	2017-06-14	MoYLS4 with Nickel Chloride 0.75mM	IT059	MoYLS4	24 deep-well microplate	stress	30	7.2	Liquid	Anaerobic	0 rpm	Nickel (II) chloride hexahydrate	0.75	mM										set12IT059	MoYLS4 with Nickel Chloride 0.75mM
DvH_JW710_set12	2017-06-14	MoYLS4 with Nickel Chloride 1.5mM	IT060	MoYLS4	24 deep-well microplate	stress	30	7.2	Liquid	Anaerobic	0 rpm	Nickel (II) chloride hexahydrate	1.5	mM										set12IT060	MoYLS4 with Nickel Chloride 1.5mM
DvH_JW710_set12	2017-06-14	MoYLS4 with Nickel Chloride 1.5mM	IT061	MoYLS4	24 deep-well microplate	stress	30	7.2	Liquid	Anaerobic	0 rpm	Nickel (II) chloride hexahydrate	1.5	mM										set12IT061	MoYLS4 with Nickel Chloride 1.5mM
DvH_JW710_set12	2017-06-14	MoYLS4 with Nickel Chloride 1.5mM	IT062	MoYLS4	24 deep-well microplate	stress	30	7.2	Liquid	Anaerobic	0 rpm	Nickel (II) chloride hexahydrate	1.5	mM										set12IT062	MoYLS4 with Nickel Chloride 1.5mM
DvH_JW710_set12	2017-06-14	MoYLS4 with Glycerol 10mM	IT063	MoYLS4	24 deep-well microplate	stress	30	7.2	Liquid	Anaerobic	0 rpm	Glycerol	10	mM										set12IT063	MoYLS4 with Glycerol 10mM
DvH_JW710_set12	2017-06-14	MoYLS4 with Glycerol 10mM	IT064	MoYLS4	24 deep-well microplate	stress	30	7.2	Liquid	Anaerobic	0 rpm	Glycerol	10	mM										set12IT064	MoYLS4 with Glycerol 10mM
DvH_JW710_set12	2017-06-14	MoYLS4 with Glycerol 10mM	IT065	MoYLS4	24 deep-well microplate	stress	30	7.2	Liquid	Anaerobic	0 rpm	Glycerol	10	mM										set12IT065	MoYLS4 with Glycerol 10mM
DvH_JW710_set12	2017-06-14	MoYLS4 with Glycerol 50mM	IT066	MoYLS4	24 deep-well microplate	stress	30	7.2	Liquid	Anaerobic	0 rpm	Glycerol	50	mM										set12IT066	MoYLS4 with Glycerol 50mM
DvH_JW710_set12	2017-06-14	MoYLS4 with Glycerol 50mM	IT067	MoYLS4	24 deep-well microplate	stress	30	7.2	Liquid	Anaerobic	0 rpm	Glycerol	50	mM										set12IT067	MoYLS4 with Glycerol 50mM
DvH_JW710_set12	2017-06-14	MoYLS4 with Glycerol 50mM	IT068	MoYLS4	24 deep-well microplate	stress	30	7.2	Liquid	Anaerobic	0 rpm	Glycerol	50	mM										set12IT068	MoYLS4 with Glycerol 50mM
DvH_JW710_set12	2017-06-14	MoYLS4 with Polyethylene glycol 1%	IT069	MoYLS4	24 deep-well microplate	stress	30	7.2	Liquid	Anaerobic	0 rpm	Polyethylene glycol	1	vol%										set12IT069	MoYLS4 with Polyethylene glycol 1%
DvH_JW710_set12	2017-06-14	MoYLS4 with Polyethylene glycol 1%	IT070	MoYLS4	24 deep-well microplate	stress	30	7.2	Liquid	Anaerobic	0 rpm	Polyethylene glycol	1	vol%										set12IT070	MoYLS4 with Polyethylene glycol 1%
DvH_JW710_set12	2017-06-14	MoYLS4 with Polyethylene glycol 1%	IT071	MoYLS4	24 deep-well microplate	stress	30	7.2	Liquid	Anaerobic	0 rpm	Polyethylene glycol	1	vol%										set12IT071	MoYLS4 with Polyethylene glycol 1%
DvH_JW710_set12	2017-06-14	MoYLS4 with Polyethylene glycol 1%	IT072	MoYLS4	24 deep-well microplate	stress	30	7.2	Liquid	Anaerobic	0 rpm	Polyethylene glycol	1	vol%										set12IT072	MoYLS4 with Polyethylene glycol 1%
DvH_JW710_set12	2017-06-14	MoYLS4 with Polyethylene glycol 5%	IT073	MoYLS4	24 deep-well microplate	stress	30	7.2	Liquid	Anaerobic	0 rpm	Polyethylene glycol	5	vol%										set12IT073	MoYLS4 with Polyethylene glycol 5%
DvH_JW710_set12	2017-06-14	MoYLS4 with Polyethylene glycol 5%	IT074	MoYLS4	24 deep-well microplate	stress	30	7.2	Liquid	Anaerobic	0 rpm	Polyethylene glycol	5	vol%										set12IT074	MoYLS4 with Polyethylene glycol 5%
DvH_JW710_set12	2017-06-14	MoYLS4 with Ammonium Persulfate 1mM	IT075	MoYLS4	24 deep-well microplate	stress	30	7.2	Liquid	Anaerobic	0 rpm	Sodium Persulfate	1	mM										set12IT075	MoYLS4 with Ammonium Persulfate 1mM
DvH_JW710_set12	2017-06-14	MoYLS4 with Ammonium Persulfate 1mM	IT076	MoYLS4	24 deep-well microplate	stress	30	7.2	Liquid	Anaerobic	0 rpm	Sodium Persulfate	1	mM										set12IT076	MoYLS4 with Ammonium Persulfate 1mM
DvH_JW710_set12	2017-06-14	MoYLS4 with Ammonium Persulfate 1mM	IT077	MoYLS4	24 deep-well microplate	stress	30	7.2	Liquid	Anaerobic	0 rpm	Sodium Persulfate	1	mM										set12IT077	MoYLS4 with Ammonium Persulfate 1mM
DvH_JW710_set12	2017-06-14	MoLS4 without Pyridoxine Hydrochloride	IT078	MoLS4_no_Pyridoxine	24 deep-well microplate	nutrient	30	7.2	Liquid	Anaerobic	0 rpm													set12IT078	MoLS4 without Pyridoxine Hydrochloride
DvH_JW710_set12	2017-06-14	MoLS4 without Pyridoxine Hydrochloride	IT079	MoLS4_no_Pyridoxine	24 deep-well microplate	nutrient	30	7.2	Liquid	Anaerobic	0 rpm													set12IT079	MoLS4 without Pyridoxine Hydrochloride
DvH_JW710_set12	2017-06-14	MoLS4 without Pantothenic acid	IT080	MoLS4_no_Pantothenic_acid	24 deep-well microplate	nutrient	30	7.2	Liquid	Anaerobic	0 rpm													set12IT080	MoLS4 without Pantothenic
DvH_JW710_set12	2017-06-14	MoLS4 without Pantothenic acid	IT081	MoLS4_no_Pantothenic_acid	24 deep-well microplate	nutrient	30	7.2	Liquid	Anaerobic	0 rpm													set12IT081	MoLS4 without Pantothenic
DvH_JW710_set12	2017-06-14	MoLS4 without B12 vitamin	IT082	MoLS4_no_B12	24 deep-well microplate	nutrient	30	7.2	Liquid	Anaerobic	0 rpm													set12IT082	MoLS4 without B12 vitamin
DvH_JW710_set12	2017-06-14	MoLS4 without B12 vitamin	IT083	MoLS4_no_B12	24 deep-well microplate	nutrient	30	7.2	Liquid	Anaerobic	0 rpm													set12IT083	MoLS4 without B12 vitamin
DvH_JW710_set12	2017-06-14	MoLS4 without B12 vitamin	IT084	MoLS4_no_B12	24 deep-well microplate	nutrient	30	7.2	Liquid	Anaerobic	0 rpm													set12IT084	MoLS4 without B12 vitamin
DvH_JW710_set12	2017-06-14	MoLS4 without Folic acid	IT085	MoLS4_no_Folic_acid	24 deep-well microplate	nutrient	30	7.2	Liquid	Anaerobic	0 rpm													set12IT085	MoLS4 without Folic
DvH_JW710_set12	2017-06-14	MoLS4 without Folic acid	IT086	MoLS4_no_Folic_acid	24 deep-well microplate	nutrient	30	7.2	Liquid	Anaerobic	0 rpm													set12IT086	MoLS4 without Folic
DvH_JW710_set12	2017-06-14	MoLS4 without Pyridoxine Hydrochloride with Casamino acids (vit. assay) 0.05%	IT088	MoLS4_no_Pyridoxine	24 deep-well microplate	nutrient	30	7.2	Liquid	Anaerobic	0 rpm				Casamino acids (vitamin assay)	0.5	mg/mL							set12IT088	MoLS4 without Pyridoxine Hydrochloride with Casaminos (vit. assay) 0.05%
DvH_JW710_set12	2017-06-14	MoLS4 without Pyridoxine Hydrochloride with Casamino acids (vit. assay) 0.05%	IT089	MoLS4_no_Pyridoxine	24 deep-well microplate	nutrient	30	7.2	Liquid	Anaerobic	0 rpm				Casamino acids (vitamin assay)	0.5	mg/mL							set12IT089	MoLS4 without Pyridoxine Hydrochloride with Casaminos (vit. assay) 0.05%
DvH_JW710_set12	2017-06-14	MoLS4 without Pyridoxine Hydrochloride with Casamino acids (vit. assay) 0.05%	IT090	MoLS4_no_Pyridoxine	24 deep-well microplate	nutrient	30	7.2	Liquid	Anaerobic	0 rpm				Casamino acids (vitamin assay)	0.5	mg/mL							set12IT090	MoLS4 without Pyridoxine Hydrochloride with Casaminos (vit. assay) 0.05%
DvH_JW710_set12	2017-06-14	MoLS4 without Pantothenic acid with Casamino acids (vit. assay) 0.05%	IT091	MoLS4_no_Pantothenic_acid	24 deep-well microplate	nutrient	30	7.2	Liquid	Anaerobic	0 rpm				Casamino acids (vitamin assay)	0.5	mg/mL							set12IT091	MoLS4 without Pantothenic with Casamino acids (vit. assay) 0.05%
DvH_JW710_set12	2017-06-14	MoLS4 without Pantothenic acid with Casamino acids (vit. assay) 0.05%	IT092	MoLS4_no_Pantothenic_acid	24 deep-well microplate	nutrient	30	7.2	Liquid	Anaerobic	0 rpm				Casamino acids (vitamin assay)	0.5	mg/mL							set12IT092	MoLS4 without Pantothenic with Casamino acids (vit. assay) 0.05%
DvH_JW710_set12	2017-06-14	MoLS4 without Pantothenic acid with Casamino acids (vit. assay) 0.05%	IT093	MoLS4_no_Pantothenic_acid	24 deep-well microplate	nutrient	30	7.2	Liquid	Anaerobic	0 rpm				Casamino acids (vitamin assay)	0.5	mg/mL							set12IT093	MoLS4 without Pantothenic with Casamino acids (vit. assay) 0.05%
DvH_JW710_set12	2017-06-14	MoLS4 without B12 vitamin with Casamino acids (vit. assay) 0.05%	IT094	MoLS4_no_B12	24 deep-well microplate	nutrient	30	7.2	Liquid	Anaerobic	0 rpm				Casamino acids (vitamin assay)	0.5	mg/mL							set12IT094	MoLS4 without B12 vitamin with Casaminos (vit. assay) 0.05%
DvH_JW710_set12	2017-06-14	MoLS4 without B12 vitamin with Casamino acids (vit. assay) 0.05%	IT095	MoLS4_no_B12	24 deep-well microplate	nutrient	30	7.2	Liquid	Anaerobic	0 rpm				Casamino acids (vitamin assay)	0.5	mg/mL							set12IT095	MoLS4 without B12 vitamin with Casaminos (vit. assay) 0.05%
DvH_JW710_set12	2017-06-14	MoLS4 without B12 vitamin with Casamino acids (vit. assay) 0.05%	IT096	MoLS4_no_B12	24 deep-well microplate	nutrient	30	7.2	Liquid	Anaerobic	0 rpm				Casamino acids (vitamin assay)	0.5	mg/mL							set12IT096	MoLS4 without B12 vitamin with Casaminos (vit. assay) 0.05%
DvH_JW710_set13	2017-06-14	MoLS4 without Folic acid with Casamino acids (vit. assay) 0.05%	IT004	MoLS4_no_Folic_acid	24 deep-well microplate	nutrient	30	7.2	Liquid	Anaerobic	0 rpm				Casamino acids (vitamin assay)	0.5	mg/mL							set13IT004	MoLS4 without Folic with Casamino acids (vit. assay) 0.05%
DvH_JW710_set13	2017-06-14	MoLS4 without Folic acid with Casamino acids (vit. assay) 0.05%	IT005	MoLS4_no_Folic_acid	24 deep-well microplate	nutrient	30	7.2	Liquid	Anaerobic	0 rpm				Casamino acids (vitamin assay)	0.5	mg/mL							set13IT005	MoLS4 without Folic with Casamino acids (vit. assay) 0.05%
DvH_JW710_set13	2017-06-14	MoLS4 without Folic acid with Casamino acids (vit. assay) 0.05%	IT006	MoLS4_no_Folic_acid	24 deep-well microplate	nutrient	30	7.2	Liquid	Anaerobic	0 rpm				Casamino acids (vitamin assay)	0.5	mg/mL							set13IT006	MoLS4 without Folic with Casamino acids (vit. assay) 0.05%
DvH_JW710_set13	2017-06-14	MoLS4 with Pantothenic acid	IT007	MoLS4_no_vitamins	24 deep-well microplate	nutrient	30	7.2	Liquid	Anaerobic	0 rpm	calcium pantothenate	210	uM										set13IT007	MoLS4 with Pantothenic
DvH_JW710_set13	2017-06-14	MoLS4 with Pantothenic acid	IT008	MoLS4_no_vitamins	24 deep-well microplate	nutrient	30	7.2	Liquid	Anaerobic	0 rpm	calcium pantothenate	210	uM										set13IT008	MoLS4 with Pantothenic
DvH_JW710_set13	2017-06-14	MoLS4 with Pantothenic acid	IT009	MoLS4_no_vitamins	24 deep-well microplate	nutrient	30	7.2	Liquid	Anaerobic	0 rpm	calcium pantothenate	210	uM										set13IT009	MoLS4 with Pantothenic
DvH_JW710_set13	2017-06-14	MoLS4 with Pantothenic acid with Casamino acids (vit. assay) 0.05%	IT010	MoLS4_no_vitamins	24 deep-well microplate	nutrient	30	7.2	Liquid	Anaerobic	0 rpm	calcium pantothenate	210	uM	Casamino acids (vitamin assay)	0.5	mg/mL							set13IT010	MoLS4 with Pantothenic with Casamino acids (vit. assay) 0.05%
DvH_JW710_set13	2017-06-14	MoLS4 with Pantothenic acid with Casamino acids (vit. assay) 0.05%	IT011	MoLS4_no_vitamins	24 deep-well microplate	nutrient	30	7.2	Liquid	Anaerobic	0 rpm	calcium pantothenate	210	uM	Casamino acids (vitamin assay)	0.5	mg/mL							set13IT011	MoLS4 with Pantothenic with Casamino acids (vit. assay) 0.05%
DvH_JW710_set13	2017-06-14	MoLS4 with Pantothenic acid with Casamino acids (vit. assay) 0.05%	IT012	MoLS4_no_vitamins	24 deep-well microplate	nutrient	30	7.2	Liquid	Anaerobic	0 rpm	calcium pantothenate	210	uM	Casamino acids (vitamin assay)	0.5	mg/mL							set13IT012	MoLS4 with Pantothenic with Casamino acids (vit. assay) 0.05%
DvH_JW710_set13	2017-06-14	MoLS4 with Formamide 10mM nitrogen source	IT013	MoLS4_no_ammonium	24 deep-well microplate	nitrogen source	30	7.2	Liquid	Anaerobic	0 rpm	Formamide	10	mM										set13IT013	MoLS4 with Formamide 10mM (N)
DvH_JW710_set13	2017-06-14	MoLS4 with Formamide 10mM nitrogen source	IT014	MoLS4_no_ammonium	24 deep-well microplate	nitrogen source	30	7.2	Liquid	Anaerobic	0 rpm	Formamide	10	mM										set13IT014	MoLS4 with Formamide 10mM (N)
DvH_JW710_set13	2017-06-14	MoLS4 with Formamide 10mM nitrogen source	IT015	MoLS4_no_ammonium	24 deep-well microplate	nitrogen source	30	7.2	Liquid	Anaerobic	0 rpm	Formamide	10	mM										set13IT015	MoLS4 with Formamide 10mM (N)
DvH_JW710_set13	2017-06-14	MoLS4 with Formamide 20mM nitrogen source	IT016	MoLS4_no_ammonium	24 deep-well microplate	nitrogen source	30	7.2	Liquid	Anaerobic	0 rpm	Formamide	20	mM										set13IT016	MoLS4 with Formamide 20mM (N)
DvH_JW710_set13	2017-06-14	MoLS4 with Formamide 20mM nitrogen source	IT017	MoLS4_no_ammonium	24 deep-well microplate	nitrogen source	30	7.2	Liquid	Anaerobic	0 rpm	Formamide	20	mM										set13IT017	MoLS4 with Formamide 20mM (N)
DvH_JW710_set13	2017-06-14	MoLS4 with Formamide 20mM nitrogen source	IT018	MoLS4_no_ammonium	24 deep-well microplate	nitrogen source	30	7.2	Liquid	Anaerobic	0 rpm	Formamide	20	mM										set13IT018	MoLS4 with Formamide 20mM (N)
DvH_JW710_set13	2017-06-14	MoLS4 with low Ammonium 0.2mM nitrogen source	IT020	MoLS4_no_ammonium	24 deep-well microplate	nitrogen source	30	7.2	Liquid	Anaerobic	0 rpm	Ammonium chloride	0.2	mM										set13IT020	MoLS4 with low Ammonium 0.2mM (N)
DvH_JW710_set13	2017-06-14	MoLS4 with low Ammonium 0.2mM nitrogen source	IT021	MoLS4_no_ammonium	24 deep-well microplate	nitrogen source	30	7.2	Liquid	Anaerobic	0 rpm	Ammonium chloride	0.2	mM										set13IT021	MoLS4 with low Ammonium 0.2mM (N)
DvH_JW710_set13	2017-06-14	MoLS4 with low Ammonium 2mM nitrogen source	IT022	MoLS4_no_ammonium	24 deep-well microplate	nitrogen source	30	7.2	Liquid	Anaerobic	0 rpm	Ammonium chloride	2	mM										set13IT022	MoLS4 with low Ammonium 2mM (N)
DvH_JW710_set13	2017-06-14	MoLS4 with low Ammonium 2mM nitrogen source	IT023	MoLS4_no_ammonium	24 deep-well microplate	nitrogen source	30	7.2	Liquid	Anaerobic	0 rpm	Ammonium chloride	2	mM										set13IT023	MoLS4 with low Ammonium 2mM (N)
DvH_JW710_set13	2017-06-14	MoLS4 with low Ammonium 2mM nitrogen source	IT024	MoLS4_no_ammonium	24 deep-well microplate	nitrogen source	30	7.2	Liquid	Anaerobic	0 rpm	Ammonium chloride	2	mM										set13IT024	MoLS4 with low Ammonium 2mM (N)
DvH_JW710_set13	2017-06-14	MoLS4 with TEMED 10mM nitrogen source	IT025	MoLS4_no_ammonium	24 deep-well microplate	nitrogen source	30	7.2	Liquid	Anaerobic	0 rpm	N,N,Nâ€²,Nâ€²-Tetramethylethylenediamine	10	mM										set13IT025	MoLS4 with TEMED 10mM (N)
DvH_JW710_set13	2017-06-14	MoLS4 with TEMED 10mM nitrogen source	IT026	MoLS4_no_ammonium	24 deep-well microplate	nitrogen source	30	7.2	Liquid	Anaerobic	0 rpm	N,N,Nâ€²,Nâ€²-Tetramethylethylenediamine	10	mM										set13IT026	MoLS4 with TEMED 10mM (N)
DvH_JW710_set13	2017-06-14	MoLS4 with TEMED 10mM nitrogen source	IT027	MoLS4_no_ammonium	24 deep-well microplate	nitrogen source	30	7.2	Liquid	Anaerobic	0 rpm	N,N,Nâ€²,Nâ€²-Tetramethylethylenediamine	10	mM										set13IT027	MoLS4 with TEMED 10mM (N)
DvH_JW710_set13	2017-06-14	MoLS4 with TEMED 20mM nitrogen source	IT028	MoLS4_no_ammonium	24 deep-well microplate	nitrogen source	30	7.2	Liquid	Anaerobic	0 rpm	N,N,Nâ€²,Nâ€²-Tetramethylethylenediamine	20	mM										set13IT028	MoLS4 with TEMED 20mM (N)
DvH_JW710_set13	2017-06-14	MoLS4 with TEMED 20mM nitrogen source	IT029	MoLS4_no_ammonium	24 deep-well microplate	nitrogen source	30	7.2	Liquid	Anaerobic	0 rpm	N,N,Nâ€²,Nâ€²-Tetramethylethylenediamine	20	mM										set13IT029	MoLS4 with TEMED 20mM (N)
DvH_JW710_set13	2017-06-14	MoLS4 with TEMED 20mM nitrogen source	IT030	MoLS4_no_ammonium	24 deep-well microplate	nitrogen source	30	7.2	Liquid	Anaerobic	0 rpm	N,N,Nâ€²,Nâ€²-Tetramethylethylenediamine	20	mM										set13IT030	MoLS4 with TEMED 20mM (N)
DvH_JW710_set13	2017-06-14	MoLS4 with Thymine nitrogen source	IT031	MoLS4_no_ammonium	24 deep-well microplate	nitrogen source	30	7.2	Liquid	Anaerobic	0 rpm	Thymine	20	mM										set13IT031	MoLS4 with Thymine (N)
DvH_JW710_set13	2017-06-14	MoLS4 with Thymine nitrogen source	IT032	MoLS4_no_ammonium	24 deep-well microplate	nitrogen source	30	7.2	Liquid	Anaerobic	0 rpm	Thymine	20	mM										set13IT032	MoLS4 with Thymine (N)
DvH_JW710_set13	2017-06-14	MoLS4 with Thymine nitrogen source	IT033	MoLS4_no_ammonium	24 deep-well microplate	nitrogen source	30	7.2	Liquid	Anaerobic	0 rpm	Thymine	20	mM										set13IT033	MoLS4 with Thymine (N)
DvH_JW710_set14	2017-07-07	MoYLS4 with Sodium Chlorite 100uM	IT037	MoYLS4	24 deep-well microplate	stress	30	7.2	Liquid	Anaerobic	0 rpm	Sodium Chlorite	100	uM										set14IT037	MoYLS4 with Chlorite 100uM
DvH_JW710_set14	2017-07-07	MoYLS4 with Sodium Chlorite 100uM	IT038	MoYLS4	24 deep-well microplate	stress	30	7.2	Liquid	Anaerobic	0 rpm	Sodium Chlorite	100	uM										set14IT038	MoYLS4 with Chlorite 100uM
DvH_JW710_set14	2017-07-07	MoYLS4 with Sodium Chlorite 100uM	IT039	MoYLS4	24 deep-well microplate	stress	30	7.2	Liquid	Anaerobic	0 rpm	Sodium Chlorite	100	uM										set14IT039	MoYLS4 with Chlorite 100uM
DvH_JW710_set14	2017-07-07	MoYLS4 with Sodium Chlorite 250uM	IT040	MoYLS4	24 deep-well microplate	stress	30	7.2	Liquid	Anaerobic	0 rpm	Sodium Chlorite	250	uM										set14IT040	MoYLS4 with Chlorite 250uM
DvH_JW710_set14	2017-07-07	MoYLS4 with Sodium Chlorite 250uM	IT041	MoYLS4	24 deep-well microplate	stress	30	7.2	Liquid	Anaerobic	0 rpm	Sodium Chlorite	250	uM										set14IT041	MoYLS4 with Chlorite 250uM
DvH_JW710_set14	2017-07-07	MoYLS4 with Sodium Chlorite 250uM	IT042	MoYLS4	24 deep-well microplate	stress	30	7.2	Liquid	Anaerobic	0 rpm	Sodium Chlorite	250	uM										set14IT042	MoYLS4 with Chlorite 250uM
DvH_JW710_set14	2017-07-07	MoYLS4 with Ammonium Persulfate 2.5mM	IT043	MoYLS4	24 deep-well microplate	stress	30	7.2	Liquid	Anaerobic	0 rpm	ammonium persulfate	2.5	mM										set14IT043	MoYLS4 with Ammonium Persulfate 2.5mM
DvH_JW710_set14	2017-07-07	MoYLS4 with Ammonium Persulfate 2.5mM	IT044	MoYLS4	24 deep-well microplate	stress	30	7.2	Liquid	Anaerobic	0 rpm	ammonium persulfate	2.5	mM										set14IT044	MoYLS4 with Ammonium Persulfate 2.5mM
DvH_JW710_set14	2017-07-07	MoYLS4 with Ammonium Persulfate 2.5mM	IT045	MoYLS4	24 deep-well microplate	stress	30	7.2	Liquid	Anaerobic	0 rpm	ammonium persulfate	2.5	mM										set14IT045	MoYLS4 with Ammonium Persulfate 2.5mM
DvH_JW710_set14	2017-07-07	MoLS4 without Choline Chloride	IT046	MoLS4_no_Choline_chloride	24 deep-well microplate	nutrient	30	7.2	Liquid	Anaerobic	0 rpm													set14IT046	MoLS4 without Choline Chloride
DvH_JW710_set14	2017-07-07	MoLS4 without Choline Chloride	IT047	MoLS4_no_Choline_chloride	24 deep-well microplate	nutrient	30	7.2	Liquid	Anaerobic	0 rpm													set14IT047	MoLS4 without Choline Chloride
DvH_JW710_set14	2017-07-07	MoLS4 without Choline Chloride	IT048	MoLS4_no_Choline_chloride	24 deep-well microplate	nutrient	30	7.2	Liquid	Anaerobic	0 rpm													set14IT048	MoLS4 without Choline Chloride
DvH_JW710_set14	2017-07-07	MoLS4 without Choline Chloride with Casamino acids (vit. assay) 0.05%	IT052	MoLS4_no_Choline_chloride	24 deep-well microplate	nutrient	30	7.2	Liquid	Anaerobic	0 rpm				Casamino acids (vitamin assay)	0.5	mg/mL							set14IT052	MoLS4 without Choline Chloride with Casaminos (vit. assay) 0.05%
DvH_JW710_set14	2017-07-07	MoLS4 without Choline Chloride with Casamino acids (vit. assay) 0.05%	IT053	MoLS4_no_Choline_chloride	24 deep-well microplate	nutrient	30	7.2	Liquid	Anaerobic	0 rpm				Casamino acids (vitamin assay)	0.5	mg/mL							set14IT053	MoLS4 without Choline Chloride with Casaminos (vit. assay) 0.05%
DvH_JW710_set14	2017-07-07	MoLS4 without Choline Chloride with Casamino acids (vit. assay) 0.05%	IT054	MoLS4_no_Choline_chloride	24 deep-well microplate	nutrient	30	7.2	Liquid	Anaerobic	0 rpm				Casamino acids (vitamin assay)	0.5	mg/mL							set14IT054	MoLS4 without Choline Chloride with Casaminos (vit. assay) 0.05%
DvH_JW710_set14	2017-07-07	MoLS4 with Isocitrate 10mM	IT055	MoLS4	24 deep-well microplate	nutrient	30	7.2	Liquid	Anaerobic	0 rpm	DL-Isocitric acid trisodium salt hydrate	10	mM										set14IT055	MoLS4 with Isocitrate 10mM
DvH_JW710_set14	2017-07-07	MoLS4 with Isocitrate 10mM	IT056	MoLS4	24 deep-well microplate	nutrient	30	7.2	Liquid	Anaerobic	0 rpm	DL-Isocitric acid trisodium salt hydrate	10	mM										set14IT056	MoLS4 with Isocitrate 10mM
DvH_JW710_set14	2017-07-07	MoLS4 with Isocitrate 10mM	IT057	MoLS4	24 deep-well microplate	nutrient	30	7.2	Liquid	Anaerobic	0 rpm	DL-Isocitric acid trisodium salt hydrate	10	mM										set14IT057	MoLS4 with Isocitrate 10mM
DvH_JW710_set14	2017-07-07	MoLS4 with Succinate 10mM	IT058	MoLS4	24 deep-well microplate	nutrient	30	7.2	Liquid	Anaerobic	0 rpm	Sodium succinate dibasic hexahydrate	10	mM										set14IT058	MoLS4 with Succinate 10mM
DvH_JW710_set14	2017-07-07	MoLS4 with Succinate 10mM	IT059	MoLS4	24 deep-well microplate	nutrient	30	7.2	Liquid	Anaerobic	0 rpm	Sodium succinate dibasic hexahydrate	10	mM										set14IT059	MoLS4 with Succinate 10mM
DvH_JW710_set14	2017-07-07	MoLS4 with Succinate 10mM	IT060	MoLS4	24 deep-well microplate	nutrient	30	7.2	Liquid	Anaerobic	0 rpm	Sodium succinate dibasic hexahydrate	10	mM										set14IT060	MoLS4 with Succinate 10mM
DvH_JW710_set14	2017-07-07	MoLS4 with Citrate 10mM	IT061	MoLS4	24 deep-well microplate	nutrient	30	7.2	Liquid	Anaerobic	0 rpm	Citric Acid	10	mM										set14IT061	MoLS4 with Citrate 10mM
DvH_JW710_set14	2017-07-07	MoLS4 with Citrate 10mM	IT062	MoLS4	24 deep-well microplate	nutrient	30	7.2	Liquid	Anaerobic	0 rpm	Citric Acid	10	mM										set14IT062	MoLS4 with Citrate 10mM
DvH_JW710_set14	2017-07-07	MoLS4 with Citrate 10mM	IT063	MoLS4	24 deep-well microplate	nutrient	30	7.2	Liquid	Anaerobic	0 rpm	Citric Acid	10	mM										set14IT063	MoLS4 with Citrate 10mM
DvH_JW710_set14	2017-07-07	MoLS4 with Fumarate 10mM	IT064	MoLS4	24 deep-well microplate	nutrient	30	7.2	Liquid	Anaerobic	0 rpm	Sodium Fumarate dibasic	10	mM										set14IT064	MoLS4 with Fumarate 10mM
DvH_JW710_set14	2017-07-07	MoLS4 with Fumarate 10mM	IT065	MoLS4	24 deep-well microplate	nutrient	30	7.2	Liquid	Anaerobic	0 rpm	Sodium Fumarate dibasic	10	mM										set14IT065	MoLS4 with Fumarate 10mM
DvH_JW710_set14	2017-07-07	MoLS4 with Fumarate 10mM	IT066	MoLS4	24 deep-well microplate	nutrient	30	7.2	Liquid	Anaerobic	0 rpm	Sodium Fumarate dibasic	10	mM										set14IT066	MoLS4 with Fumarate 10mM
DvH_JW710_set14	2017-07-07	MoLS4 with Malate 10mM	IT067	MoLS4	24 deep-well microplate	nutrient	30	7.2	Liquid	Anaerobic	0 rpm	L-Malic acid disodium salt monohydrate	10	mM										set14IT067	MoLS4 with Malate 10mM
DvH_JW710_set14	2017-07-07	MoLS4 with Malate 10mM	IT068	MoLS4	24 deep-well microplate	nutrient	30	7.2	Liquid	Anaerobic	0 rpm	L-Malic acid disodium salt monohydrate	10	mM										set14IT068	MoLS4 with Malate 10mM
DvH_JW710_set14	2017-07-07	MoLS4 with Malate 10mM	IT069	MoLS4	24 deep-well microplate	nutrient	30	7.2	Liquid	Anaerobic	0 rpm	L-Malic acid disodium salt monohydrate	10	mM										set14IT069	MoLS4 with Malate 10mM
DvH_JW710_set14	2017-07-07	MoLS4 with Pyruvate 10mM	IT070	MoLS4	24 deep-well microplate	nutrient	30	7.2	Liquid	Anaerobic	0 rpm	Sodium pyruvate	10	mM										set14IT070	MoLS4 with Pyruvate 10mM
DvH_JW710_set14	2017-07-07	MoLS4 with Pyruvate 10mM	IT071	MoLS4	24 deep-well microplate	nutrient	30	7.2	Liquid	Anaerobic	0 rpm	Sodium pyruvate	10	mM										set14IT071	MoLS4 with Pyruvate 10mM
DvH_JW710_set14	2017-07-07	MoLS4 with Pyruvate 10mM	IT072	MoLS4	24 deep-well microplate	nutrient	30	7.2	Liquid	Anaerobic	0 rpm	Sodium pyruvate	10	mM										set14IT072	MoLS4 with Pyruvate 10mM
DvH_JW710_set14	2017-07-07	MoLS4 with Butyrate 10mM	IT073	MoLS4	24 deep-well microplate	nutrient	30	7.2	Liquid	Anaerobic	0 rpm	Sodium butyrate	10	mM										set14IT073	MoLS4 with Butyrate 10mM
DvH_JW710_set14	2017-07-07	MoLS4 with Butyrate 10mM	IT074	MoLS4	24 deep-well microplate	nutrient	30	7.2	Liquid	Anaerobic	0 rpm	Sodium butyrate	10	mM										set14IT074	MoLS4 with Butyrate 10mM
DvH_JW710_set14	2017-07-07	MoLS4 with Butyrate 10mM	IT075	MoLS4	24 deep-well microplate	nutrient	30	7.2	Liquid	Anaerobic	0 rpm	Sodium butyrate	10	mM										set14IT075	MoLS4 with Butyrate 10mM
DvH_JW710_set14	2017-07-07	MoLS4 with 2-oxobutyrate 10mM	IT076	MoLS4	24 deep-well microplate	nutrient	30	7.2	Liquid	Anaerobic	0 rpm	2-oxobutyric acid sodium salt	10	mM										set14IT076	MoLS4 with 2-oxobutyrate 10mM
DvH_JW710_set14	2017-07-07	MoLS4 with 2-oxobutyrate 10mM	IT077	MoLS4	24 deep-well microplate	nutrient	30	7.2	Liquid	Anaerobic	0 rpm	2-oxobutyric acid sodium salt	10	mM										set14IT077	MoLS4 with 2-oxobutyrate 10mM
DvH_JW710_set14	2017-07-07	MoLS4 with 2-oxobutyrate 10mM	IT078	MoLS4	24 deep-well microplate	nutrient	30	7.2	Liquid	Anaerobic	0 rpm	2-oxobutyric acid sodium salt	10	mM										set14IT078	MoLS4 with 2-oxobutyrate 10mM
DvH_JW710_set14	2017-07-07	MoLS4 with N2 nitrogen source	IT079	MoLS4_no_ammonium	24 deep-well microplate	nitrogen source	30	7.2	Liquid	Anaerobic	0 rpm	N2	90	%atm										set14IT079	MoLS4 with N2 (N)
DvH_JW710_set14	2017-07-07	MoLS4 with N2 nitrogen source	IT080	MoLS4_no_ammonium	24 deep-well microplate	nitrogen source	30	7.2	Liquid	Anaerobic	0 rpm	N2	90	%atm										set14IT080	MoLS4 with N2 (N)
DvH_JW710_set14	2017-07-07	MoLS4 with N2 nitrogen source	IT081	MoLS4_no_ammonium	24 deep-well microplate	nitrogen source	30	7.2	Liquid	Anaerobic	0 rpm	N2	90	%atm										set14IT081	MoLS4 with N2 (N)
DvH_JW710_set14	2017-07-07	MoLS4 with Cytosine 20mM nitrogen source	IT082	MoLS4_no_ammonium	24 deep-well microplate	nitrogen source	30	7.2	Liquid	Anaerobic	0 rpm	Cytosine	20	mM										set14IT082	MoLS4 with Cytosine 20mM (N)
DvH_JW710_set14	2017-07-07	MoLS4 with Cytosine 20mM nitrogen source	IT083	MoLS4_no_ammonium	24 deep-well microplate	nitrogen source	30	7.2	Liquid	Anaerobic	0 rpm	Cytosine	20	mM										set14IT083	MoLS4 with Cytosine 20mM (N)
DvH_JW710_set14	2017-07-07	MoLS4 with Cytosine 20mM nitrogen source	IT084	MoLS4_no_ammonium	24 deep-well microplate	nitrogen source	30	7.2	Liquid	Anaerobic	0 rpm	Cytosine	20	mM										set14IT084	MoLS4 with Cytosine 20mM (N)
DvH_JW710_set15	2017-10-26	MoLS4 with L-Valine (HPLC) 10mM as nutrient	IT004	MoLS4	24 deep-well microplate	nutrient	30	7.2	Liquid	Anaerobic	0 rpm	L-Valine (HPLC purified)	10	mM										set15IT004	MoLS4 with L-Valine (HPLC) 10mM as nutrient
DvH_JW710_set15	2017-10-26	MoLS4 with L-Valine (HPLC) 10mM as nutrient	IT005	MoLS4	24 deep-well microplate	nutrient	30	7.2	Liquid	Anaerobic	0 rpm	L-Valine (HPLC purified)	10	mM										set15IT005	MoLS4 with L-Valine (HPLC) 10mM as nutrient
DvH_JW710_set15	2017-10-26	MoLS4 with L-Valine (HPLC) 10mM as nutrient	IT006	MoLS4	24 deep-well microplate	nutrient	30	7.2	Liquid	Anaerobic	0 rpm	L-Valine (HPLC purified)	10	mM										set15IT006	MoLS4 with L-Valine (HPLC) 10mM as nutrient
DvH_JW710_set15	2017-10-26	MoLS4 with L-Valine (HPLC) and L-Isoleucine 10mM as nutrient	IT007	MoLS4	24 deep-well microplate	nutrient	30	7.2	Liquid	Anaerobic	0 rpm	L-Valine (HPLC purified)	10	mM	L-Isoleucine	10	mM							set15IT007	MoLS4 with L-Valine (HPLC) and L-Isoleucine 10mM as nutrient
DvH_JW710_set15	2017-10-26	MoLS4 with L-Valine (HPLC) and L-Isoleucine 10mM as nutrient	IT008	MoLS4	24 deep-well microplate	nutrient	30	7.2	Liquid	Anaerobic	0 rpm	L-Valine (HPLC purified)	10	mM	L-Isoleucine	10	mM							set15IT008	MoLS4 with L-Valine (HPLC) and L-Isoleucine 10mM as nutrient
DvH_JW710_set15	2017-10-26	MoLS4 with L-Valine (HPLC) and L-Isoleucine 10mM as nutrient	IT009	MoLS4	24 deep-well microplate	nutrient	30	7.2	Liquid	Anaerobic	0 rpm	L-Valine (HPLC purified)	10	mM	L-Isoleucine	10	mM							set15IT009	MoLS4 with L-Valine (HPLC) and L-Isoleucine 10mM as nutrient
DvH_JW710_set15	2017-10-26	MoLS4 with L-Isoleucine and L-Leucine 10mM as nutrient	IT010	MoLS4	24 deep-well microplate	nutrient	30	7.2	Liquid	Anaerobic	0 rpm	L-Isoleucine	10	mM	L-Leucine	10	mM							set15IT010	MoLS4 with L-Isoleucine and L-Leucine 10mM as nutrient
DvH_JW710_set15	2017-10-26	MoLS4 with L-Isoleucine and L-Leucine 10mM as nutrient	IT011	MoLS4	24 deep-well microplate	nutrient	30	7.2	Liquid	Anaerobic	0 rpm	L-Isoleucine	10	mM	L-Leucine	10	mM							set15IT011	MoLS4 with L-Isoleucine and L-Leucine 10mM as nutrient
DvH_JW710_set15	2017-10-26	MoLS4 with L-Isoleucine and L-Leucine 10mM as nutrient	IT012	MoLS4	24 deep-well microplate	nutrient	30	7.2	Liquid	Anaerobic	0 rpm	L-Isoleucine	10	mM	L-Leucine	10	mM							set15IT012	MoLS4 with L-Isoleucine and L-Leucine 10mM as nutrient
DvH_JW710_set15	2017-10-26	MoLS4 with L-Valine (HPLC) and L-Leucine 10mM as nutrient	IT013	MoLS4	24 deep-well microplate	nutrient	30	7.2	Liquid	Anaerobic	0 rpm	L-Valine (HPLC purified)	10	mM	L-Leucine	10	mM							set15IT013	MoLS4 with L-Valine (HPLC) and L-Leucine 10mM as nutrient
DvH_JW710_set15	2017-10-26	MoLS4 with L-Valine (HPLC) and L-Leucine 10mM as nutrient	IT014	MoLS4	24 deep-well microplate	nutrient	30	7.2	Liquid	Anaerobic	0 rpm	L-Valine (HPLC purified)	10	mM	L-Leucine	10	mM							set15IT014	MoLS4 with L-Valine (HPLC) and L-Leucine 10mM as nutrient
DvH_JW710_set15	2017-10-26	MoLS4 with L-Valine (HPLC) and L-Leucine 10mM as nutrient	IT015	MoLS4	24 deep-well microplate	nutrient	30	7.2	Liquid	Anaerobic	0 rpm	L-Valine (HPLC purified)	10	mM	L-Leucine	10	mM							set15IT015	MoLS4 with L-Valine (HPLC) and L-Leucine 10mM as nutrient
DvH_JW710_set15	2017-10-26	MoLS4 with L-Valine (HPLC), L-Leucine and L-Isoleucine 10mM as nutrient	IT016	MoLS4	24 deep-well microplate	nutrient	30	7.2	Liquid	Anaerobic	0 rpm	L-Valine (HPLC purified)	10	mM	L-Leucine	10	mM	L-Isoleucine	10	mM				set15IT016	MoLS4 with L-Valine (HPLC), L-Leucine and L-Isoleucine 10mM as nutrient
DvH_JW710_set15	2017-10-26	MoLS4 with L-Valine (HPLC), L-Leucine and L-Isoleucine 10mM as nutrient	IT017	MoLS4	24 deep-well microplate	nutrient	30	7.2	Liquid	Anaerobic	0 rpm	L-Valine (HPLC purified)	10	mM	L-Leucine	10	mM	L-Isoleucine	10	mM				set15IT017	MoLS4 with L-Valine (HPLC), L-Leucine and L-Isoleucine 10mM as nutrient
DvH_JW710_set15	2017-10-26	MoLS4 with L-Valine (HPLC), L-Leucine and L-Isoleucine 10mM as nutrient	IT018	MoLS4	24 deep-well microplate	nutrient	30	7.2	Liquid	Anaerobic	0 rpm	L-Valine (HPLC purified)	10	mM	L-Leucine	10	mM	L-Isoleucine	10	mM				set15IT018	MoLS4 with L-Valine (HPLC), L-Leucine and L-Isoleucine 10mM as nutrient
DvH_JW710_set15	2017-10-26	MoLS4 with Oxaloacetate 2.5mM as nutrient	IT019	MoLS4	24 deep-well microplate	nutrient	30	7.2	Liquid	Anaerobic	0 rpm	Oxaloacetic acid	2.5	mM										set15IT019	MoLS4 with Oxaloacetate 2.5mM as nutrient
DvH_JW710_set15	2017-10-26	MoLS4 with Oxaloacetate 2.5mM as nutrient	IT020	MoLS4	24 deep-well microplate	nutrient	30	7.2	Liquid	Anaerobic	0 rpm	Oxaloacetic acid	2.5	mM										set15IT020	MoLS4 with Oxaloacetate 2.5mM as nutrient
DvH_JW710_set15	2017-10-26	MoLS4 with Oxaloacetate 2.5mM as nutrient	IT021	MoLS4	24 deep-well microplate	nutrient	30	7.2	Liquid	Anaerobic	0 rpm	Oxaloacetic acid	2.5	mM										set15IT021	MoLS4 with Oxaloacetate 2.5mM as nutrient
DvH_JW710_set15	2017-10-26	MOLS with alpha-ketoglutaric acid 2.5mM as nutrient	IT022	MoLS4	24 deep-well microplate	nutrient	30	7.2	Liquid	Anaerobic	0 rpm	a-Ketoglutaric acid disodium salt hydrate	2.5	mM										set15IT022	MOLS with alpha-ketoglutaric 2.5mM as nutrient
DvH_JW710_set15	2017-10-26	MOLS with alpha-ketoglutaric acid 2.5mM as nutrient	IT023	MoLS4	24 deep-well microplate	nutrient	30	7.2	Liquid	Anaerobic	0 rpm	a-Ketoglutaric acid disodium salt hydrate	2.5	mM										set15IT023	MOLS with alpha-ketoglutaric 2.5mM as nutrient
DvH_JW710_set15	2017-10-26	MOLS with alpha-ketoglutaric acid 2.5mM as nutrient	IT024	MoLS4	24 deep-well microplate	nutrient	30	7.2	Liquid	Anaerobic	0 rpm	a-Ketoglutaric acid disodium salt hydrate	2.5	mM										set15IT024	MOLS with alpha-ketoglutaric 2.5mM as nutrient
DvH_JW710_set15	2017-10-26	MoLS4 with L-Cysteine 5mM as nutrient	IT025	MoLS4	24 deep-well microplate	nutrient	30	7.2	Liquid	Anaerobic	0 rpm	L-Cysteine	5	mM										set15IT025	MoLS4 with L-Cysteine 5mM as nutrient
DvH_JW710_set15	2017-10-26	MoLS4 with L-Cysteine 5mM as nutrient	IT026	MoLS4	24 deep-well microplate	nutrient	30	7.2	Liquid	Anaerobic	0 rpm	L-Cysteine	5	mM										set15IT026	MoLS4 with L-Cysteine 5mM as nutrient
DvH_JW710_set15	2017-10-26	MoLS4 with L-Cysteine 5mM as nutrient	IT027	MoLS4	24 deep-well microplate	nutrient	30	7.2	Liquid	Anaerobic	0 rpm	L-Cysteine	5	mM										set15IT027	MoLS4 with L-Cysteine 5mM as nutrient
DvH_JW710_set15	2017-10-26	MoYLS4 with Copper Chloride 0.1mM	IT028	MoYLS4	24 deep-well microplate	stress	30	7.2	Liquid	Anaerobic	0 rpm	copper (II) chloride dihydrate	0.1	mM										set15IT028	MoYLS4 with Copper Chloride 0.1mM
DvH_JW710_set15	2017-10-26	MoYLS4 with Copper Chloride 0.1mM	IT029	MoYLS4	24 deep-well microplate	stress	30	7.2	Liquid	Anaerobic	0 rpm	copper (II) chloride dihydrate	0.1	mM										set15IT029	MoYLS4 with Copper Chloride 0.1mM
DvH_JW710_set15	2017-10-26	MoYLS4 with Copper Chloride 0.1mM	IT030	MoYLS4	24 deep-well microplate	stress	30	7.2	Liquid	Anaerobic	0 rpm	copper (II) chloride dihydrate	0.1	mM										set15IT030	MoYLS4 with Copper Chloride 0.1mM
DvH_JW710_set15	2017-10-26	MoYLS4 with Cobalt Chloride 20uM	IT031	MoYLS4	24 deep-well microplate	stress	30	7.2	Liquid	Anaerobic	0 rpm	Cobalt chloride hexahydrate	20	uM										set15IT031	MoYLS4 with Cobalt Chloride 20uM
DvH_JW710_set15	2017-10-26	MoYLS4 with Cobalt Chloride 20uM	IT032	MoYLS4	24 deep-well microplate	stress	30	7.2	Liquid	Anaerobic	0 rpm	Cobalt chloride hexahydrate	20	uM										set15IT032	MoYLS4 with Cobalt Chloride 20uM
DvH_JW710_set15	2017-10-26	MoYLS4 with Cobalt Chloride 20uM	IT033	MoYLS4	24 deep-well microplate	stress	30	7.2	Liquid	Anaerobic	0 rpm	Cobalt chloride hexahydrate	20	uM										set15IT033	MoYLS4 with Cobalt Chloride 20uM
DvH_JW710_set15	2017-10-26	MoYLS4 with Cobalt Chloride 100uM	IT034	MoYLS4	24 deep-well microplate	stress	30	7.2	Liquid	Anaerobic	0 rpm	Cobalt chloride hexahydrate	100	uM										set15IT034	MoYLS4 with Cobalt Chloride 100uM
DvH_JW710_set15	2017-10-26	MoYLS4 with Cobalt Chloride 100uM	IT035	MoYLS4	24 deep-well microplate	stress	30	7.2	Liquid	Anaerobic	0 rpm	Cobalt chloride hexahydrate	100	uM										set15IT035	MoYLS4 with Cobalt Chloride 100uM
DvH_JW710_set15	2017-10-26	MoYLS4 with Cobalt Chloride 100uM	IT036	MoYLS4	24 deep-well microplate	stress	30	7.2	Liquid	Anaerobic	0 rpm	Cobalt chloride hexahydrate	100	uM										set15IT036	MoYLS4 with Cobalt Chloride 100uM
DvH_JW710_set15	2017-10-26	MoYLS4 with Cobalt Chloride 250uM	IT037	MoYLS4	24 deep-well microplate	stress	30	7.2	Liquid	Anaerobic	0 rpm	Cobalt chloride hexahydrate	250	uM										set15IT037	MoYLS4 with Cobalt Chloride 250uM
DvH_JW710_set15	2017-10-26	MoYLS4 with Cobalt Chloride 250uM	IT038	MoYLS4	24 deep-well microplate	stress	30	7.2	Liquid	Anaerobic	0 rpm	Cobalt chloride hexahydrate	250	uM										set15IT038	MoYLS4 with Cobalt Chloride 250uM
DvH_JW710_set15	2017-10-26	MoYLS4 with Cobalt Chloride 250uM	IT039	MoYLS4	24 deep-well microplate	stress	30	7.2	Liquid	Anaerobic	0 rpm	Cobalt chloride hexahydrate	250	uM										set15IT039	MoYLS4 with Cobalt Chloride 250uM
DvH_JW710_set15	2017-10-26	MoYLS4 with furfural 0.0625%	IT040	MoYLS4	24 deep-well microplate	stress	30	7.2	Liquid	Anaerobic	0 rpm	2-Furfuraldehyde	0.0625	vol%										set15IT040	MoYLS4 with furfural 0.0625%
DvH_JW710_set15	2017-10-26	MoYLS4 with furfural 0.0625%	IT041	MoYLS4	24 deep-well microplate	stress	30	7.2	Liquid	Anaerobic	0 rpm	2-Furfuraldehyde	0.0625	vol%										set15IT041	MoYLS4 with furfural 0.0625%
DvH_JW710_set15	2017-10-26	MoYLS4 with furfural 0.0625%	IT042	MoYLS4	24 deep-well microplate	stress	30	7.2	Liquid	Anaerobic	0 rpm	2-Furfuraldehyde	0.0625	vol%										set15IT042	MoYLS4 with furfural 0.0625%
DvH_JW710_set15	2017-10-26	MoYLS4 with Rubidium Chloride 25mM	IT043	MoYLS4	24 deep-well microplate	stress	30	7.2	Liquid	Anaerobic	0 rpm	rubidium chloride	25	mM										set15IT043	MoYLS4 with Rubidium Chloride 25mM
DvH_JW710_set15	2017-10-26	MoYLS4 with Rubidium Chloride 25mM	IT044	MoYLS4	24 deep-well microplate	stress	30	7.2	Liquid	Anaerobic	0 rpm	rubidium chloride	25	mM										set15IT044	MoYLS4 with Rubidium Chloride 25mM
DvH_JW710_set15	2017-10-26	MoYLS4 with Rubidium Chloride 25mM	IT045	MoYLS4	24 deep-well microplate	stress	30	7.2	Liquid	Anaerobic	0 rpm	rubidium chloride	25	mM										set15IT045	MoYLS4 with Rubidium Chloride 25mM
DvH_JW710_set15	2017-10-26	MoYLS4 with Rubidium Chloride 100mM	IT046	MoYLS4	24 deep-well microplate	stress	30	7.2	Liquid	Anaerobic	0 rpm	rubidium chloride	100	mM										set15IT046	MoYLS4 with Rubidium Chloride 100mM
DvH_JW710_set15	2017-10-26	MoYLS4 with Rubidium Chloride 100mM	IT047	MoYLS4	24 deep-well microplate	stress	30	7.2	Liquid	Anaerobic	0 rpm	rubidium chloride	100	mM										set15IT047	MoYLS4 with Rubidium Chloride 100mM
DvH_JW710_set15	2017-10-26	MoYLS4 with Rubidium Chloride 100mM	IT048	MoYLS4	24 deep-well microplate	stress	30	7.2	Liquid	Anaerobic	0 rpm	rubidium chloride	100	mM										set15IT048	MoYLS4 with Rubidium Chloride 100mM
DvH_JW710_set15	2017-10-26	MoYLS4 with Manganese Chloride 10uM	IT052	MoYLS4	24 deep-well microplate	stress	30	7.2	Liquid	Anaerobic	0 rpm	Manganese (II) chloride tetrahydrate	10	uM										set15IT052	MoYLS4 with Manganese Chloride 10uM
DvH_JW710_set15	2017-10-26	MoYLS4 with Manganese Chloride 10uM	IT053	MoYLS4	24 deep-well microplate	stress	30	7.2	Liquid	Anaerobic	0 rpm	Manganese (II) chloride tetrahydrate	10	uM										set15IT053	MoYLS4 with Manganese Chloride 10uM
DvH_JW710_set15	2017-10-26	MoYLS4 with Manganese Chloride 10uM	IT054	MoYLS4	24 deep-well microplate	stress	30	7.2	Liquid	Anaerobic	0 rpm	Manganese (II) chloride tetrahydrate	10	uM										set15IT054	MoYLS4 with Manganese Chloride 10uM
DvH_JW710_set15	2017-10-26	MoYLS4 with Manganese Chloride 100uM	IT055	MoYLS4	24 deep-well microplate	stress	30	7.2	Liquid	Anaerobic	0 rpm	Manganese (II) chloride tetrahydrate	100	uM										set15IT055	MoYLS4 with Manganese Chloride 100uM
DvH_JW710_set15	2017-10-26	MoYLS4 with Manganese Chloride 100uM	IT056	MoYLS4	24 deep-well microplate	stress	30	7.2	Liquid	Anaerobic	0 rpm	Manganese (II) chloride tetrahydrate	100	uM										set15IT056	MoYLS4 with Manganese Chloride 100uM
DvH_JW710_set15	2017-10-26	MoYLS4 with Manganese Chloride 100uM	IT057	MoYLS4	24 deep-well microplate	stress	30	7.2	Liquid	Anaerobic	0 rpm	Manganese (II) chloride tetrahydrate	100	uM										set15IT057	MoYLS4 with Manganese Chloride 100uM
DvH_JW710_set15	2017-10-26	MoLS4 with L-Valine (HPLC) 20mM nitrogen source	IT058	MoLS4_no_ammonium	24 deep-well microplate	nitrogen source	30	7.2	Liquid	Anaerobic	0 rpm	L-Valine (HPLC purified)	20	mM										set15IT058	MoLS4 with L-Valine (HPLC) 20mM (N)
DvH_JW710_set15	2017-10-26	MoLS4 with L-Valine (HPLC) 20mM nitrogen source	IT059	MoLS4_no_ammonium	24 deep-well microplate	nitrogen source	30	7.2	Liquid	Anaerobic	0 rpm	L-Valine (HPLC purified)	20	mM										set15IT059	MoLS4 with L-Valine (HPLC) 20mM (N)
DvH_JW710_set15	2017-10-26	MoLS4 with L-Valine (HPLC) 20mM nitrogen source	IT060	MoLS4_no_ammonium	24 deep-well microplate	nitrogen source	30	7.2	Liquid	Anaerobic	0 rpm	L-Valine (HPLC purified)	20	mM										set15IT060	MoLS4 with L-Valine (HPLC) 20mM (N)
DvH_JW710_set15	2017-10-26	MoLS4 with N2 gas nitrogen source with Tungstate 2mM	IT061	MoLS4_no_ammonium	24 deep-well microplate	nitrogen source	30	7.2	Liquid	Anaerobic	0 rpm	N2	90	%atm	Sodium tungstate dihydrate	2	mM							set15IT061	MoLS4 with N2 gas (N) with Tungstate 2mM
DvH_JW710_set15	2017-10-26	MoLS4 with N2 gas nitrogen source with Tungstate 2mM	IT062	MoLS4_no_ammonium	24 deep-well microplate	nitrogen source	30	7.2	Liquid	Anaerobic	0 rpm	N2	90	%atm	Sodium tungstate dihydrate	2	mM							set15IT062	MoLS4 with N2 gas (N) with Tungstate 2mM
DvH_JW710_set15	2017-10-26	MoLS4 with N2 gas nitrogen source with Tungstate 2mM	IT063	MoLS4_no_ammonium	24 deep-well microplate	nitrogen source	30	7.2	Liquid	Anaerobic	0 rpm	N2	90	%atm	Sodium tungstate dihydrate	2	mM							set15IT063	MoLS4 with N2 gas (N) with Tungstate 2mM
DvH_JW710_set15	2017-10-26	MoYLS4 with Molybdate 100uM and Tungstate 2mM	IT064	MoYLS4	24 deep-well microplate	stress	30	7.2	Liquid	Anaerobic	0 rpm	Sodium molybdate	100	uM	Sodium tungstate dihydrate	2	mM							set15IT064	MoYLS4 with Molybdate 100uM and Tungstate 2mM
DvH_JW710_set15	2017-10-26	MoYLS4 with Molybdate 100uM and Tungstate 2mM	IT065	MoYLS4	24 deep-well microplate	stress	30	7.2	Liquid	Anaerobic	0 rpm	Sodium molybdate	100	uM	Sodium tungstate dihydrate	2	mM							set15IT065	MoYLS4 with Molybdate 100uM and Tungstate 2mM
DvH_JW710_set15	2017-10-26	MoLS4 with L-Aspartic acid as nutrient 10mM	IT067	MoLS4	24 deep-well microplate	nutrient	30	7.2	Liquid	Anaerobic	0 rpm	L-Aspartic Acid	10	mM										set15IT067	MoLS4 with L-Aspartic as nutrient 10mM
DvH_JW710_set15	2017-10-26	MoLS4 with L-Aspartic acid as nutrient 10mM	IT068	MoLS4	24 deep-well microplate	nutrient	30	7.2	Liquid	Anaerobic	0 rpm	L-Aspartic Acid	10	mM										set15IT068	MoLS4 with L-Aspartic as nutrient 10mM
DvH_JW710_set15	2017-10-26	MoLS4 with L-Aspartic acid as nutrient 10mM	IT069	MoLS4	24 deep-well microplate	nutrient	30	7.2	Liquid	Anaerobic	0 rpm	L-Aspartic Acid	10	mM										set15IT069	MoLS4 with L-Aspartic as nutrient 10mM
DvH_JW710_set16	2017-11-02	MoLS4 with alpha-ketoisovalerate 2.5mM as nutrient	IT073	MoLS4	24 deep-well microplate	nutrient	30	7.2	Liquid	Anaerobic	0 rpm	3-Methyl-2-oxobutanoic acid sodium salt	2.5	mM										set16IT073	MoLS4 with alpha-ketoisovalerate 2.5mM as nutrient
DvH_JW710_set16	2017-11-02	MoLS4 with alpha-ketoisovalerate 2.5mM as nutrient	IT074	MoLS4	24 deep-well microplate	nutrient	30	7.2	Liquid	Anaerobic	0 rpm	3-Methyl-2-oxobutanoic acid sodium salt	2.5	mM										set16IT074	MoLS4 with alpha-ketoisovalerate 2.5mM as nutrient
DvH_JW710_set16	2017-11-02	MoLS4 with alpha-ketoisovalerate 2.5mM as nutrient	IT075	MoLS4	24 deep-well microplate	nutrient	30	7.2	Liquid	Anaerobic	0 rpm	3-Methyl-2-oxobutanoic acid sodium salt	2.5	mM										set16IT075	MoLS4 with alpha-ketoisovalerate 2.5mM as nutrient
DvH_JW710_set16	2017-11-02	MoLS4 with L-Phenylalanine and L-Tyrosine as nutrient 10mM	IT076	MoLS4	24 deep-well microplate	nutrient	30	7.2	Liquid	Anaerobic	0 rpm	L-Phenylalanine	10	mM	L-tyrosine	10								set16IT076	MoLS4 with L-Phenylalanine and L-Tyrosine as nutrient 10mM
DvH_JW710_set16	2017-11-02	MoLS4 with L-Phenylalanine and L-Tyrosine as nutrient 10mM	IT077	MoLS4	24 deep-well microplate	nutrient	30	7.2	Liquid	Anaerobic	0 rpm	L-Phenylalanine	10	mM	L-tyrosine	10								set16IT077	MoLS4 with L-Phenylalanine and L-Tyrosine as nutrient 10mM
DvH_JW710_set16	2017-11-02	MoLS4 with L-Phenylalanine and L-Tyrosine as nutrient 10mM	IT078	MoLS4	24 deep-well microplate	nutrient	30	7.2	Liquid	Anaerobic	0 rpm	L-Phenylalanine	10	mM	L-tyrosine	10								set16IT078	MoLS4 with L-Phenylalanine and L-Tyrosine as nutrient 10mM
DvH_JW710_set16	2017-11-02	MoYLS4 with Molybdate 100uM and Tungstate 0.5mM	IT085	MoYLS4	24 deep-well microplate	stress	30	7.2	Liquid	Anaerobic	0 rpm	Sodium molybdate	100		Sodium tungstate dihydrate	0.5	mM							set16IT085	MoYLS4 with Molybdate 100uM and Tungstate 0.5mM
DvH_JW710_set16	2017-11-02	MoYLS4 with Molybdate 100uM and Tungstate 0.5mM	IT086	MoYLS4	24 deep-well microplate	stress	30	7.2	Liquid	Anaerobic	0 rpm	Sodium molybdate	100		Sodium tungstate dihydrate	0.5	mM							set16IT086	MoYLS4 with Molybdate 100uM and Tungstate 0.5mM
DvH_JW710_set16	2017-11-02	MoYLS4 with Molybdate 100uM and Tungstate 0.5mM	IT087	MoYLS4	24 deep-well microplate	stress	30	7.2	Liquid	Anaerobic	0 rpm	Sodium molybdate	100		Sodium tungstate dihydrate	0.5	mM							set16IT087	MoYLS4 with Molybdate 100uM and Tungstate 0.5mM
DvH_JW710_set16	2017-11-02	Lactate-Sulfate (60-50mM) with 0.1% Yeast Extract	IT088	MoYLS4	24 deep-well microplate	respiratory growth	30	7.2	Liquid	Anaerobic	0 rpm	Sodium sulfate	50	mM										set16IT088	Lactate-Sulfate (60-50mM) with 0.1% Yeast Extract
DvH_JW710_set16	2017-11-02	Lactate-Sulfate (60-50mM) with 0.1% Yeast Extract	IT089	MoYLS4	24 deep-well microplate	respiratory growth	30	7.2	Liquid	Anaerobic	0 rpm	Sodium sulfate	50	mM										set16IT089	Lactate-Sulfate (60-50mM) with 0.1% Yeast Extract
DvH_JW710_set16	2017-11-02	Lactate-Sulfate (60-50mM) with 0.1% Yeast Extract	IT090	MoYLS4	24 deep-well microplate	respiratory growth	30	7.2	Liquid	Anaerobic	0 rpm	Sodium sulfate	50	mM										set16IT090	Lactate-Sulfate (60-50mM) with 0.1% Yeast Extract
DvH_JW710_set16	2017-11-02	MoLS4 with L-Cysteine 10mM and L-Isoleucine/L-Leucine/L-Valine 10mM as nutrient	IT091	MoLS4	24 deep-well microplate	nutrient	30	7.2	Liquid	Anaerobic	0 rpm	L-Cysteine	10	mM	L-Isoleucine	10	mM	L-Leucine	10	mM	L-Valine	10	mM	set16IT091	MoLS4 with L-Cysteine 10mM and L-Isoleucine/L-Leucine/L-Valine 10mM as nutrient
DvH_JW710_set16	2017-11-02	MoLS4 with L-Cysteine 10mM and L-Isoleucine/L-Leucine/L-Valine 10mM as nutrient	IT092	MoLS4	24 deep-well microplate	nutrient	30	7.2	Liquid	Anaerobic	0 rpm	L-Cysteine	10	mM	L-Isoleucine	10	mM	L-Leucine	10	mM	L-Valine	10	mM	set16IT092	MoLS4 with L-Cysteine 10mM and L-Isoleucine/L-Leucine/L-Valine 10mM as nutrient
DvH_JW710_set16	2017-11-02	MoLS4 with L-Cysteine 10mM and L-Isoleucine/L-Leucine/L-Valine 10mM as nutrient	IT093	MoLS4	24 deep-well microplate	nutrient	30	7.2	Liquid	Anaerobic	0 rpm	L-Cysteine	10	mM	L-Isoleucine	10	mM	L-Leucine	10	mM	L-Valine	10	mM	set16IT093	MoLS4 with L-Cysteine 10mM and L-Isoleucine/L-Leucine/L-Valine 10mM as nutrient
DvH_JW710_set16	2017-11-02	MoLS4 with L-Cysteine 1mM as nitrogen source	IT094	MoLS4_no_ammonium	24 deep-well microplate	nitrogen source	30	7.2	Liquid	Anaerobic	0 rpm	L-Cysteine	1	mM										set16IT094	MoLS4 with L-Cysteine 1mM as (N)
DvH_JW710_set16	2017-11-02	MoLS4 with L-Cysteine 1mM as nitrogen source	IT095	MoLS4_no_ammonium	24 deep-well microplate	nitrogen source	30	7.2	Liquid	Anaerobic	0 rpm	L-Cysteine	1	mM										set16IT095	MoLS4 with L-Cysteine 1mM as (N)
DvH_JW710_set16	2017-11-02	MoLS4 with L-Cysteine 1mM as nitrogen source	IT096	MoLS4_no_ammonium	24 deep-well microplate	nitrogen source	30	7.2	Liquid	Anaerobic	0 rpm	L-Cysteine	1	mM										set16IT096	MoLS4 with L-Cysteine 1mM as (N)
DvH_JW710_set17	2018-05-22	Hydrogen/Acetate-Thiosulfate (90%atm/5mM-20mM)	IT079	Dv_base_medium	15 mL tube	respiratory growth	30	7.2	Liquid	Anaerobic	0 rpm	H2	90	%atm	Sodium acetate	5	mM	Sodium thiosulfate	20	mM				set17IT079	Hydrogen/Acetate-Thiosulfate (90%atm/5mM-20mM)
DvH_JW710_set17	2018-05-22	Hydrogen/Acetate-Thiosulfate (90%atm/5mM-20mM) with 0.1% Yeast Extract	IT081	Dv_base_Y_medium	15 mL tube	respiratory growth	30	7.2	Liquid	Anaerobic	0 rpm	H2	90	%atm	Sodium acetate	5	mM	Sodium thiosulfate	20	mM				set17IT081	Hydrogen/Acetate-Thiosulfate (90%atm/5mM-20mM) with 0.1% Yeast Extract
DvH_JW710_set17	2018-05-22	Hydrogen/Acetate-Thiosulfate (90%atm/5mM-20mM) with 0.1% Yeast Extract	IT082	Dv_base_Y_medium	15 mL tube	respiratory growth	30	7.2	Liquid	Anaerobic	0 rpm	H2	90	%atm	Sodium acetate	5	mM	Sodium thiosulfate	20	mM				set17IT082	Hydrogen/Acetate-Thiosulfate (90%atm/5mM-20mM) with 0.1% Yeast Extract
DvH_JW710_set17	2018-05-22	Hydrogen/Acetate-Sulfite (90%atm/5mM-20mM)	IT083	Dv_base_medium	15 mL tube	respiratory growth	30	7.2	Liquid	Anaerobic	0 rpm	H2	90	%atm	Sodium acetate	5	mM	sodium sulfite	20	mM				set17IT083	Hydrogen/Acetate-Sulfite (90%atm/5mM-20mM)
DvH_JW710_set17	2018-05-22	Hydrogen/Acetate-Sulfite (90%atm/5mM-20mM)	IT084	Dv_base_medium	15 mL tube	respiratory growth	30	7.2	Liquid	Anaerobic	0 rpm	H2	90	%atm	Sodium acetate	5	mM	sodium sulfite	20	mM				set17IT084	Hydrogen/Acetate-Sulfite (90%atm/5mM-20mM)
DvH_JW710_set17	2018-05-22	Hydrogen/Acetate-Sulfite (90%atm/5mM-20mM)	IT090	Dv_base_medium	15 mL tube	respiratory growth	30	7.2	Liquid	Anaerobic	0 rpm	H2	90	%atm	Sodium acetate	5	mM	sodium sulfite	20	mM				set17IT090	Hydrogen/Acetate-Sulfite (90%atm/5mM-20mM)
DvH_JW710_set17	2018-05-22	Hydrogen/Acetate-Sulfite (90%atm/5mM-20mM) with 0.1% Yeast Extract	IT091	Dv_base_Y_medium	15 mL tube	respiratory growth	30	7.2	Liquid	Anaerobic	0 rpm	H2	90	%atm	Sodium acetate	5	mM	sodium sulfite	20	mM				set17IT091	Hydrogen/Acetate-Sulfite (90%atm/5mM-20mM) with 0.1% Yeast Extract
DvH_JW710_set17	2018-05-22	Hydrogen/Acetate-Sulfite (90%atm/5mM-20mM) with 0.1% Yeast Extract	IT092	Dv_base_Y_medium	15 mL tube	respiratory growth	30	7.2	Liquid	Anaerobic	0 rpm	H2	90	%atm	Sodium acetate	5	mM	sodium sulfite	20	mM				set17IT092	Hydrogen/Acetate-Sulfite (90%atm/5mM-20mM) with 0.1% Yeast Extract
DvH_JW710_set17	2018-05-22	Hydrogen/Acetate-Sulfite (90%atm/5mM-20mM) with 0.1% Yeast Extract	IT093	Dv_base_Y_medium	15 mL tube	respiratory growth	30	7.2	Liquid	Anaerobic	0 rpm	H2	90	%atm	Sodium acetate	5	mM	sodium sulfite	20	mM				set17IT093	Hydrogen/Acetate-Sulfite (90%atm/5mM-20mM) with 0.1% Yeast Extract

## Sheet: SupplementaryTable 5
Supplementary Table 5. Essential genes in wild-type DvH and JW710.
locusId	gene identifier used in MicrobesOnline
sysName	systematic DvH gene name
scaffoldId	1944 = main chromosome; 1945 = megaplasmid
begin	starting coordinate of gene
end	end coordinate of gene
strand	gene coding strand
name	gene name
desc	gene description
ntLenNoOverlap	gene length without an overlap with another gene
GC	gene's percentage of GC nucleotides
nPos.wt	number of different positions with a mapped transposon insertion in wild-type data
nReads.wt	total number of mapped transposon insertion reads in wild-type data
nPosCentral.wt	number of different positions within the central part of the gene (10-90%) with a mapped transposon insertion in wild-type data
nReadsCentral.wt	total number of mapped transposon insertion reads within the central part of the gene (10-90%) in wild-type data
dens.wt	the density of insertion locations in wild-type data, scaled so that the median value is 1
reads.wt	reads per nucleotide in the wild-type data
normreads.wt	reads per nucleotide in the wild-type data, normalized by GC content
ess.wt	essentiality call for wild-type background
nPos.jw710	number of different positions with a mapped transposon insertion in JW710 data
nReads.jw710	total number of mapped transposon insertion reads in JW710 data
nPosCentral.jw710	number of different positions within the central part of the gene (10-90%) with a mapped transposon insertion in JW710 data
nReadsCentral.jw710	total number of mapped transposon insertion reads within the central part of the gene (10-90%) in JW710 data
dens.jw710	the density of insertion locations in JW710 data, scaled so that the median value is 1
reads.jw710	reads per nucleotide in the JW710 data
normreads.jw710	reads per nucleotide in the JW710 data, normalized by GC content
ess.jw710	essentiality call for JW710 background
nReads.fels	number of mapped transposon insertion reads in central part of the gene (10-90%) in Fels et al. 2013 data
nPosCentral.fels	number of different positions within the central part of the gene (10-90%) with a mapped transposon insertion in Fels et al. 2013 data
locusId	sysName	scaffoldId	begin	end	strand	name	desc	ntLenNoOverlap	GC	nPos.wt	nReads.wt	nPosCentral.wt	nReadsCentral.wt	dens.wt	reads.wt	normreads.wt	ess.wt	nPos.jw710	nReads.jw710	nPosCentral.jw710	nReadsCentral.jw710	dens.jw710	reads.jw710	normreads.jw710	ess.jw710	nReads.fels	nPosCentral.fels
206095	DVU0672	1944	745612	745764	plus		hypothetical protein (TIGR)	153	0.268	1	2	1	2	0.0355818	0.0130719	0.00164241	TRUE	2	4	1	2	0.0135879	0.0261438	0.00190002	TRUE	0	0
207481	DVU2008	1944	2088618	2088752	minus		hypothetical protein (TIGR)	135	0.3185	1	6	1	6	0.040326	0.0444444	0.0055842	TRUE	8	67	7	65	0.107797	0.496296	0.0360688	TRUE	0	0
207667	DVU2183	1944	2280885	2281616	plus		hypothetical protein (TIGR)	732	0.3456	24	1005	17	925	0.126432	1.37295	0.172504	FALSE	88	1193	60	822	0.170406	1.62978	0.118446	FALSE	467	3
207489	DVU2016	1944	2093764	2094645	minus		GGDEF domain protein (TIGR)	767	0.3549	35	838	30	762	0.212934	1.09257	0.137275	FALSE	134	2003	129	1918	0.349653	2.61147	0.189791	FALSE	396	3
207524	DVU2051	1944	2127643	2128941	minus		hypothetical protein (TIGR)	1299	0.3603	57	3907	44	2428	0.184401	3.0077	0.377901	FALSE	199	7449	165	5910	0.26407	5.73441	0.416753	FALSE	1713	10
209501	DVU0560	1944	626640	627134	plus		conserved domain protein (TIGR)	495	0.3636	27	308	25	293	0.27495	0.622222	0.0781788	FALSE	71	1328	56	964	0.235194	2.68283	0.194977	FALSE	179	2
11399236	DORF43335	1944	2816266	2816802	plus			537	0.365	36	2681	22	503	0.223032	4.99255	0.627287	FALSE	104	3001	76	1831	0.294227	5.58845	0.406146	FALSE	1312	8
408352	DVU2174	1944	2270230	2270907	minus		hypothetical protein (TIGR)	678	0.3658	26	1860	15	299	0.120443	2.74336	0.344688	FALSE	104	3698	54	1654	0.16558	5.45428	0.396394	FALSE	800	4
207659	DVU2177	1944	2276354	2277667	minus		hypothetical protein (TIGR)	1314	0.3668	42	2663	34	1769	0.140865	2.02664	0.254636	FALSE	185	3447	155	3136	0.245234	2.62329	0.19065	FALSE	783	6
206604	DVU1166	1944	1259571	1259723	minus		hypothetical protein (TIGR)	153	0.3725	3	15	3	15	0.106745	0.0980392	0.0123181	TRUE	25	165	19	110	0.25817	1.07843	0.0783759	FALSE	134	1
11399208	DORF15009	1944	2093576	2093878	minus			184	0.3729	14	2457	14	2457	0.414219	13.3533	1.67776	FALSE	42	714	41	712	0.463244	3.88043	0.282014	FALSE	8	0
207881	DVU2391	1944	2493730	2493873	minus		hypothetical protein (TIGR)	144	0.3819	10	642	8	611	0.302445	4.45833	0.560165	FALSE	29	2363	21	1945	0.30318	16.4097	1.19259	FALSE	380	3
206545	DVU1109	1944	1215111	1216133	plus		ATPase domain protein (TIGR)	1023	0.3871	51	1953	40	1750	0.212865	1.90909	0.239867	FALSE	200	3421	147	2611	0.298734	3.34409	0.243034	FALSE	1028	4
207214	DVU1751	1944	1819311	1819457	plus		hypothetical protein (TIGR)	147	0.3878	10	286	5	110	0.185171	1.94558	0.244451	FALSE	23	339	10	237	0.141425	2.30612	0.167599	TRUE	172	1
209305	DVU0370	1944	418268	418411	minus		hypothetical protein (TIGR)	144	0.3889	4	34	4	34	0.151223	0.236111	0.0296661	TRUE	13	217	11	210	0.158808	1.50694	0.109518	TRUE	193	1
207625	DVU2146	1944	2243814	2243969	plus		hypothetical protein (TIGR)	156	0.391	11	1993	9	1967	0.314078	12.7756	1.60519	FALSE	34	370	28	336	0.373144	2.37179	0.172372	FALSE	306	2
208220	DVU2717	1944	2822022	2822849	plus		hypothetical protein (TIGR)	828	0.3925	38	781	24	346	0.157798	0.943237	0.118513	FALSE	123	2755	77	1408	0.193332	3.32729	0.241814	FALSE	671	2
207161	DVU1701	1944	1775767	1776084	minus		hypothetical protein (TIGR)	318	0.3931	11	4187	10	4052	0.171195	13.1667	1.65432	FALSE	51	912	31	475	0.202665	2.86792	0.208429	FALSE	658	4
408338	DVU1748	1944	1816342	1818114	plus		conserved hypothetical protein (TIGR)	1753	0.3937	65	6921	40	1105	0.124222	3.94809	0.496056	FALSE	250	10984	167	2327	0.198051	6.26583	0.455375	FALSE	1611	4
209549	DVU0605	1944	673809	673937	plus		hypothetical protein (TIGR)	111	0.3953	8	409	6	393	0.294271	3.68468	0.46296	FALSE	34	757	32	738	0.599336	6.81982	0.495636	FALSE	449	2
207479	DVU2006	1944	2087712	2087867	minus		hypothetical protein (TIGR)	156	0.3974	8	1368	5	1319	0.174488	8.76923	1.10181	FALSE	34	704	26	575	0.346491	4.51282	0.327973	FALSE	70	1
209394	DVU0458	1944	527146	527313	minus		hypothetical protein (TIGR)	168	0.4048	6	218	5	201	0.162024	1.29762	0.163039	TRUE	26	502	13	242	0.160871	2.9881	0.217162	FALSE	94	1
408299	DVU0673	1944	745815	745982	minus		hypothetical protein (TIGR)	168	0.4048	18	625	12	375	0.388858	3.72024	0.467427	FALSE	33	541	23	313	0.284618	3.22024	0.234034	FALSE	107	0
209496	DVU0555	1944	624333	624587	plus		hypothetical protein (TIGR)	255	0.4078	28	5756	22	5429	0.46968	22.5725	2.83612	FALSE	71	4027	54	3419	0.440248	15.7922	1.14771	FALSE	511	5
207611	DVU2134	1944	2230755	2230883	plus		hypothetical protein (TIGR)	129	0.4109	1	2	1	2	0.0422017	0.0155039	0.00194798	TRUE	2	19	2	19	0.0322317	0.147287	0.0107042	TRUE	55	1
408318	DVU1478	1944	1558017	1558655	plus		hypothetical protein (TIGR)	639	0.4163	46	2607	37	2117	0.315225	4.07981	0.512606	FALSE	145	2667	116	1930	0.377399	4.17371	0.303328	FALSE	541	4
207482	DVU2009	1944	2088755	2089138	plus		conserved domain protein (TIGR)	364	0.4167	35	2996	25	1518	0.373902	8.23077	1.03415	FALSE	94	4172	77	2509	0.439777	11.4615	0.832977	FALSE	466	5
206956	DVU1509	1944	1582050	1582439	minus		conserved hypothetical protein (TIGR)	382	0.4179	27	826	21	531	0.299278	2.1623	0.271682	FALSE	67	1521	51	882	0.277556	3.98168	0.289372	FALSE	808	4
207765	DVU2279	1944	2367925	2368089	minus		hypothetical protein (TIGR)	165	0.4182	7	636	7	636	0.230958	3.85455	0.484302	FALSE	35	707	32	685	0.40319	4.28485	0.311405	FALSE	124	2
206593	DVU1155	1944	1247203	1247307	minus		hypothetical protein (TIGR)	105	0.419	9	219	7	114	0.362934	2.08571	0.262059	FALSE	22	923	13	495	0.257393	8.79048	0.638855	FALSE	139	0
207165	DVU1705	1944	1781460	1782710	minus		type I restriction-modification enzyme, S subunit (TIGR)	1251	0.4205	109	7824	87	5481	0.378601	6.2542	0.785805	FALSE	331	13679	250	8547	0.415457	10.9345	0.794671	FALSE	1927	15
11399158	DORF28817	1944	625793	626467	plus			675	0.4207	56	4256	42	2317	0.338739	6.30519	0.792212	FALSE	160	7824	123	3972	0.37883	11.5911	0.842394	FALSE	1279	6
206585	DVU1147	1944	1241837	1243216	plus		alginate o-acetyltransferase AlgI, putative (TIGR)	1380	0.4254	111	13526	95	12739	0.374769	9.80145	1.2315	FALSE	370	26589	319	25671	0.480568	19.2674	1.40027	FALSE	6679	24
206969	DVU1520	1944	1589165	1590151	plus		hypothetical protein (TIGR)	976	0.4265	50	2085	39	1679	0.217538	2.13627	0.268411	FALSE	200	3666	152	2854	0.32377	3.75615	0.272981	FALSE	744	6
206970	DVU1521	1944	1590141	1590320	plus		hypothetical protein (TIGR)	169	0.4278	20	2267	18	2239	0.579836	13.4142	1.68542	FALSE	55	947	46	867	0.565867	5.60355	0.407243	FALSE	53	2
208935	DVU0008	1944	11095	11220	minus		hypothetical protein (TIGR)	126	0.4286	24	1948	21	1853	0.907336	15.4603	1.9425	FALSE	44	1667	38	1533	0.626984	13.2302	0.961513	FALSE	897	5
206589	DVU1151	1944	1245814	1245966	plus		hypothetical protein (TIGR)	153	0.4314	15	569	12	292	0.426982	3.71895	0.467266	FALSE	39	756	32	680	0.434813	4.94118	0.359104	FALSE	513	1
207749	DVU2264	1944	2358673	2358825	plus		hypothetical protein (TIGR)	153	0.4314	28	2497	20	1863	0.711636	16.3203	2.05055	FALSE	68	4400	46	3115	0.625043	28.7582	2.09002	FALSE	1116	8
207090	DVU1638	1944	1719212	1719808	minus		conserved domain protein (TIGR)	597	0.4322	36	2031	31	1936	0.282688	3.40201	0.427444	FALSE	111	1293	100	1156	0.348232	2.16583	0.157403	FALSE	476	6
206154	DVU0728	1944	812813	812983	minus		hypothetical protein (TIGR)	171	0.4327	18	782	12	552	0.382036	4.5731	0.574585	FALSE	48	1927	35	1009	0.425516	11.269	0.818985	FALSE	239	1
408307	DVU1148	1944	1243218	1244264	plus		conserved hypothetical protein (TIGR)	1047	0.4355	93	6047	64	4740	0.332776	5.77555	0.725666	FALSE	273	13607	200	10911	0.397125	12.9962	0.944508	FALSE	2298	15
207241	DVU1776	1944	1840788	1840901	minus		hypothetical protein (TIGR)	114	0.4386	7	575	5	467	0.238773	5.04386	0.633733	FALSE	16	514	7	188	0.127655	4.50877	0.327679	FALSE	144	1
208229	DVU2725	1944	2829051	2829401	minus		membrane protein, putative (TIGR)	289	0.4387	25	1277	25	1277	0.470936	4.41869	0.555184	FALSE	100	4282	98	4261	0.704972	14.8166	1.07681	FALSE	1025	7
208296	DVU2790	1944	2893661	2893801	minus		hypothetical protein (TIGR)	141	0.4397	17	708	16	686	0.617761	5.02128	0.630896	FALSE	49	2037	41	1938	0.604517	14.4468	1.04993	FALSE	54	0
209705	DVUA0019	1945	22786	24444	plus		type II DNA modification methyltransferase, putative (TIGR)	1658	0.44	8	203	2	5	0.00656697	0.122437	0.0153835	TRUE	22	724	3	6	0.00376167	0.436671	0.0317354	TRUE	1287	3
209512	DVU0570	1944	635992	636168	plus		hypothetical protein (TIGR)	173	0.4407	2	9	2	9	0.0629366	0.0520231	0.00653642	TRUE	18	348	18	348	0.216307	2.01156	0.146192	FALSE	2	0
208658	DVU3139	1944	3286423	3287199	plus		bacterial extracellular solute-binding protein, family 3 (TIGR)	777	0.4414	45	2312	38	2200	0.266245	2.97555	0.373861	FALSE	138	3227	109	2818	0.291641	4.15315	0.301834	FALSE	1668	10
408329	DVU1510	1944	1582432	1582995	minus		hypothetical protein (TIGR)	556	0.4415	29	948	24	838	0.234993	1.70504	0.214228	FALSE	82	1970	65	1810	0.243042	3.54317	0.257503	FALSE	424	4
11399152	DORF26924	1944	332958	333728	plus			771	0.4423	35	1535	32	1512	0.225951	1.99092	0.250148	FALSE	87	1160	75	1046	0.202232	1.50454	0.109344	FALSE	145	1
208347	DVU2838	1944	2942313	2943650	plus		conserved hypothetical protein (TIGR)	1338	0.4439	151	20555	123	18783	0.500459	15.3625	1.93021	FALSE	435	33752	350	30816	0.54382	25.2257	1.8333	FALSE	7895	39
408361	DVU2840	1944	2944284	2944985	minus		conserved hypothetical protein (TIGR)	701	0.4459	63	7294	41	6671	0.318409	10.4051	1.30735	FALSE	172	4529	126	3277	0.373677	6.46077	0.469542	FALSE	766	4
206920	DVU1474	1944	1555168	1555281	plus		hypothetical protein (TIGR)	114	0.4474	6	104	5	98	0.238773	0.912281	0.114623	FALSE	28	602	21	547	0.382964	5.2807	0.383779	FALSE	51	1
207468	DVU1996	1944	2077184	2077513	plus		quaternary ammonium compound-resistance protein QacC, putative (TIGR)	330	0.4485	42	1729	32	1331	0.527905	5.23939	0.658301	FALSE	110	4888	92	4442	0.579585	14.8121	1.07648	FALSE	909	7
209704	DVUA0020	1945	24444	25184	plus		type II restriction endonuclease, putative (TIGR)	740	0.4494	92	11986	79	10837	0.581185	16.1973	2.0351	FALSE	247	19710	212	17761	0.59559	26.6351	1.93573	FALSE	4915	22
11399199	DORF37060	1944	1807514	1808563	plus			1050	0.4495	124	11513	88	8964	0.45626	10.9648	1.37766	FALSE	364	22844	276	16715	0.546466	21.7562	1.58115	FALSE	4979	28
408293	DVU0301	1944	348472	348621	minus		hypothetical protein (TIGR)	150	0.4533	13	703	8	445	0.290347	4.68667	0.588854	FALSE	45	2188	35	1855	0.485088	14.5867	1.0601	FALSE	582	4
208470	DVU2957	1944	3065309	3065449	plus		hypothetical protein (TIGR)	137	0.4539	10	200	10	200	0.397373	1.45985	0.183423	FALSE	32	392	31	389	0.470419	2.86131	0.207948	FALSE	353	3
207101	DVU1645	1944	1724829	1725173	minus		transcriptional regulator, ArsR family (TIGR)	345	0.4551	38	889	33	816	0.520732	2.57681	0.323762	FALSE	97	2475	81	2273	0.488101	7.17391	0.52137	FALSE	713	6
207191	DVU1731	1944	1801647	1801817	minus		hypothetical protein (TIGR)	171	0.4561	19	1094	13	830	0.413873	6.39766	0.803831	FALSE	51	3061	34	2590	0.413358	17.9006	1.30094	FALSE	1393	5
11399206	DORF14879	1944	2077515	2079059	minus			1545	0.4589	88	7858	78	7020	0.274843	5.08608	0.639039	FALSE	308	7897	252	6772	0.33909	5.11133	0.37147	FALSE	2645	16
207494	DVU2021	1944	2100755	2101222	minus		hypothetical protein (TIGR)	463	0.4594	50	3685	48	3640	0.56439	7.95896	1	FALSE	155	6025	143	5841	0.642094	13.013	0.945728	FALSE	1304	13
208649	DVU3130	1944	3277032	3277244	plus		hypothetical protein (TIGR)	213	0.4601	17	527	12	391	0.306705	2.47418	0.310867	FALSE	46	1008	33	793	0.32209	4.73239	0.343931	FALSE	390	1
209411	DVU0475	1944	541597	542037	minus		membrane protein, putative, truncation (TIGR)	441	0.4603	62	6772	52	5790	0.641925	15.356	1.9294	FALSE	185	11773	146	8621	0.688268	26.6961	1.94016	FALSE	2943	16
207787	DVU2300	1944	2394323	2394478	minus		hypothetical protein (TIGR)	156	0.4615	9	1294	8	1275	0.27918	8.29487	1.04221	FALSE	68	3885	53	3687	0.706309	24.9038	1.80991	FALSE	1506	3
208908	DVU3380	1944	3553923	3554045	minus		hypothetical protein (TIGR)	123	0.4634	9	2712	4	42	0.177041	22.0488	2.77031	FALSE	24	3419	14	255	0.236628	27.7967	2.02015	FALSE	2236	4
206738	DVU1297	1944	1389116	1389268	plus		hypothetical protein (TIGR)	153	0.4641	24	3348	19	1914	0.676054	21.8824	2.7494	FALSE	54	4255	47	4083	0.638631	27.8105	2.02115	FALSE	971	6
207159	DVU1699	1944	1773938	1774057	plus		hypothetical protein (TIGR)	120	0.4667	11	4480	10	4462	0.453668	37.3333	4.69073	FALSE	37	877	33	763	0.571711	7.30833	0.531139	FALSE	66	1
11399210	DORF15085	1944	2110474	2111085	minus			612	0.4673	18	346	12	100	0.106745	0.565359	0.0710343	TRUE	45	503	27	136	0.0917183	0.821895	0.0597319	TRUE	324	1
207485	DVU2012	1944	2090399	2090584	minus		hypothetical protein (TIGR)	186	0.4677	22	3667	16	3265	0.468302	19.7151	2.47709	FALSE	46	5741	36	5194	0.402377	30.8656	2.24318	FALSE	1555	6
208198	DVU2697	1944	2807721	2808059	plus		hypothetical protein (TIGR)	339	0.469	57	3806	52	3738	0.83507	11.2271	1.41063	FALSE	156	8921	128	8433	0.784971	26.3156	1.91251	FALSE	2694	17
209160	DVU0227	1944	263799	264329	minus		conserved hypothetical protein (TIGR)	531	0.4708	70	2845	65	2661	0.666405	5.35782	0.67318	FALSE	215	8038	178	6846	0.696898	15.1375	1.10013	FALSE	2943	18
206922	DVU1476	1944	1556492	1556701	minus		hypothetical protein (TIGR)	210	0.4714	32	2228	29	2205	0.751793	10.6095	1.33303	FALSE	100	5868	89	5679	0.881078	27.9429	2.03077	FALSE	1242	5
206599	DVU1161	1944	1254189	1254419	minus		hypothetical protein (TIGR)	217	0.4719	19	452	16	340	0.401402	2.08295	0.261711	FALSE	84	1571	73	1385	0.699369	7.23963	0.526146	FALSE	487	2
206927	DVU1479	1944	1558664	1559671	plus		conserved hypothetical protein (TIGR)	1008	0.4742	63	1742	40	1451	0.216032	1.72817	0.217136	FALSE	236	5499	181	3588	0.373303	5.45536	0.396473	FALSE	2383	13
208348	DVU2839	1944	2943651	2944175	plus		conserved hypothetical protein (TIGR)	525	0.4743	30	599	28	540	0.290347	1.14095	0.143354	FALSE	98	2421	88	2341	0.348471	4.61143	0.335139	FALSE	4032	19
209564	DVU0618	1944	684215	684370	plus		hypothetical protein (TIGR)	156	0.4744	8	95	6	74	0.209385	0.608974	0.0765143	FALSE	42	787	26	583	0.346491	5.04487	0.36664	FALSE	165	2
207738	DVU2253	1944	2349297	2349479	plus		hypothetical protein (TIGR)	183	0.4754	12	161	4	35	0.118995	0.879781	0.11054	TRUE	27	982	15	225	0.170406	5.36612	0.389987	FALSE	404	1
207160	DVU1700	1944	1774325	1775572	plus		metallo-beta-lactamase family protein (TIGR)	1248	0.476	105	7568	82	6511	0.3577	6.0641	0.761921	FALSE	317	13500	249	11894	0.41479	10.8173	0.786157	FALSE	2969	18
206248	DVU0821	1944	909911	910510	minus		conserved hypothetical protein (TIGR)	600	0.4767	51	4898	34	3519	0.308494	8.16333	1.02568	FALSE	193	8620	147	4729	0.509342	14.3667	1.04411	FALSE	1021	7
209548	DVU0604	1944	673695	673826	minus		hypothetical protein (TIGR)	110	0.4773	11	294	10	251	0.49491	2.67273	0.335813	FALSE	30	798	23	510	0.434689	7.25455	0.52723	FALSE	158	2
207788	DVU2301	1944	2394492	2394629	minus		lipoprotein, putative (TIGR)	138	0.4783	29	1930	24	1838	0.946785	13.9855	1.7572	FALSE	86	7206	69	6090	1.03947	52.2174	3.79494	FALSE	1494	13
207297	DVU1832	1944	1898045	1898146	plus		hypothetical protein (TIGR)	102	0.4804	8	176	6	132	0.320236	1.72549	0.216798	FALSE	20	417	16	230	0.326109	4.08824	0.297116	FALSE	0	0
209156	DVU0223	1944	261649	261831	plus		conserved hypothetical protein (TIGR)	183	0.4809	28	12401	24	12085	0.713969	67.765	8.5143	FALSE	75	3710	66	3432	0.749784	20.2732	1.47337	FALSE	421	4
209731	DVUA0141	1945	183952	184188	minus		hypothetical protein (TIGR)	237	0.481	13	2126	8	1995	0.183764	8.97046	1.12709	FALSE	57	3168	38	2509	0.333333	13.3671	0.971465	FALSE	590	0
209721	DVUA0001	1945	699	872	minus		hypothetical protein (TIGR)	172	0.4828	12	1222	10	1208	0.316513	7.10465	0.89266	FALSE	19	900	14	847	0.169217	5.23256	0.380281	FALSE	407	3
206353	DVU0923	1944	1014066	1014464	minus		endoribonuclease, L-PSP family (TIGR)	398	0.4837	60	4965	48	3224	0.656565	12.4749	1.5674	FALSE	173	12630	136	10184	0.710394	31.7337	2.30627	FALSE	924	6
207385	DVU1916	1944	1990842	1990973	minus		hypothetical protein (TIGR)	109	0.4848	8	303	7	192	0.349616	2.77982	0.349269	FALSE	29	550	26	519	0.495896	5.04587	0.366713	FALSE	0	0
207623	DVU2145	1944	2243015	2243665	minus		chloramphenicol acetyltransferase, putative (TIGR)	651	0.4854	51	2424	43	1741	0.359589	3.7235	0.467838	FALSE	178	6347	142	5006	0.453472	9.74962	0.708562	FALSE	2077	7
207759	DVU2274	1944	2363792	2363929	minus		hypothetical protein (TIGR)	138	0.4855	19	4462	16	4254	0.63119	32.3333	4.06251	FALSE	47	4315	37	2487	0.557399	31.2681	2.27244	FALSE	482	3
208355	DVU2846	1944	2949141	2949314	plus		hypothetical protein (TIGR)	174	0.4885	21	6152	17	706	0.531887	35.3563	4.44233	FALSE	84	7388	76	2032	0.908046	42.4598	3.0858	FALSE	1961	6
208923	DVU3394	1944	3569082	3569261	plus		hypothetical protein (TIGR)	180	0.4889	29	9099	23	8904	0.695624	50.55	6.35133	FALSE	79	5762	55	4955	0.635234	32.0111	2.32643	FALSE	1103	8
208025	DVU2528	1944	2639314	2639511	minus		hypothetical protein (TIGR)	198	0.4899	20	512	15	382	0.412425	2.58586	0.324899	FALSE	70	3007	50	2116	0.524987	15.1869	1.10372	FALSE	293	5
208150	DVU2651	1944	2766455	2766631	minus		hypothetical protein (TIGR)	177	0.4915	21	3308	13	360	0.399843	18.6893	2.3482	FALSE	77	1348	56	960	0.657746	7.61582	0.553486	FALSE	101	1
207443	DVU1972	1944	2046806	2047000	minus		hypothetical protein (TIGR)	193	0.4923	39	8014	30	5260	0.84622	41.5233	5.21718	FALSE	94	16550	73	10920	0.786338	85.7513	6.23205	FALSE	2799	12
207480	DVU2007	1944	2087978	2088394	minus		nuclease, putative (TIGR)	417	0.494	55	4465	42	3577	0.548318	10.7074	1.34533	FALSE	174	9800	148	6572	0.737852	23.5012	1.70797	FALSE	2304	10
209185	DVU0252	1944	286665	286874	minus		hypothetical protein (TIGR)	210	0.4952	36	3922	22	963	0.570325	18.6762	2.34656	FALSE	82	6198	48	2696	0.475188	29.5143	2.14498	FALSE	2295	9
206249	DVU0822	1944	910522	911178	minus		hypothetical protein (TIGR)	657	0.4962	55	1477	43	1141	0.356305	2.2481	0.282461	FALSE	220	5405	183	4348	0.579068	8.22679	0.597889	FALSE	716	5
209117	DVU0184	1944	229405	229824	plus		hypothetical protein (TIGR)	420	0.4976	72	9193	71	9187	0.920298	21.8881	2.75012	FALSE	174	16924	167	16817	0.826629	40.2952	2.92849	FALSE	6116	20
408296	DVU0552	1944	622064	623029	plus		conserved hypothetical protein (TIGR)	966	0.499	36	1280	28	942	0.157798	1.32505	0.166485	FALSE	92	1286	73	852	0.157105	1.33126	0.0967507	TRUE	2985	11
209654	DVUA0067	1945	87157	88281	minus		membrane protein, putative (TIGR)	1125	0.5004	82	4925	71	4089	0.343578	4.37778	0.550044	FALSE	297	7184	256	5933	0.473076	6.38578	0.464092	FALSE	1763	14
206938	DVU1491	1944	1570123	1570305	plus		conserved hypothetical protein (TIGR)	183	0.5027	38	8926	25	7273	0.743718	48.776	6.12843	FALSE	100	10288	76	6572	0.863388	56.2186	4.08573	FALSE	2307	10
206597	DVU1159	1944	1252817	1252963	minus		hypothetical protein (TIGR)	147	0.5034	20	1953	12	1755	0.444409	13.2857	1.65468	FALSE	76	3350	54	1761	0.763695	22.7891	1.65228	FALSE	659	4
209495	DVU0554	1944	623355	624293	plus		NAD-dependent epimerase/dehydratase family protein (TIGR)	939	0.5059	2	10	0	0	0	0.0106496	0.00130457	TRUE	7	104	0	0	0	0.110756	0.00770924	TRUE	0	0
208855	DVU3329	1944	3503794	3503919	minus		hypothetical protein (TIGR)	126	0.5079	32	4138	20	2119	0.864129	32.8413	3.99006	FALSE	50	5400	36	2835	0.593985	42.8571	2.96655	FALSE	1135	6
208640	DVU3122	1944	3270935	3271042	minus		hypothetical protein (TIGR)	108	0.5093	8	734	2	46	0.100815	6.7963	0.825718	FALSE	20	1871	8	150	0.153996	17.3241	1.19916	FALSE	127	1
207663	DVU2180	1944	2279386	2279526	plus		hypothetical protein (TIGR)	141	0.5106	18	402	11	268	0.42471	2.85106	0.345086	FALSE	62	2144	48	1599	0.707727	15.2057	1.04244	FALSE	709	1
209502	DVU0561	1944	627172	628275	plus		glycosyl transferase, group 1 family protein (TIGR)	1104	0.5109	71	3571	61	2551	0.300802	3.2346	0.391508	FALSE	310	10791	247	8954	0.465127	9.77446	0.670095	FALSE	3914	21
11399207	DORF14945	1944	2084661	2084855	minus			195	0.5128	39	3275	26	2704	0.725869	16.7949	2.02473	FALSE	106	6487	79	4991	0.84224	33.2667	2.27302	FALSE	930	4
209054	DVU0124	1944	157822	158010	plus		hypothetical protein (TIGR)	189	0.5132	22	1193	14	717	0.40326	6.31217	0.760972	FALSE	77	2927	56	1344	0.615984	15.4868	1.04555	FALSE	1469	6
207167	DVU1708	1944	1782972	1783985	minus		conserved hypothetical protein (TIGR)	1014	0.5138	95	5198	78	4704	0.41877	5.12623	0.58457	FALSE	309	8962	248	7605	0.50846	8.83826	0.596511	FALSE	2787	14
207499	DVU2026	1944	2109863	2110453	minus		conserved hypothetical protein (TIGR)	591	0.5144	30	1845	24	1215	0.221077	3.12183	0.348012	FALSE	200	8132	160	6432	0.562828	13.7597	0.916602	FALSE	1819	6
207521	DVU2048	1944	2125651	2125821	minus		hypothetical protein (TIGR)	171	0.5146	15	1224	14	1207	0.445709	7.15789	0.79794	FALSE	45	1812	39	1782	0.474146	10.5965	0.701014	FALSE	121	2
11399169	DORF8571	1944	1072964	1073371	minus			408	0.5147	42	2751	34	1702	0.453668	6.74265	0.727486	FALSE	136	5139	111	3202	0.565596	12.5956	0.833265	FALSE	726	4
408331	DVU1519	1944	1588454	1589107	plus		transcriptional regulator, putative (TIGR)	654	0.5168	4	26	2	17	0.0166484	0.0397554	0.00425827	TRUE	16	63	10	47	0.0317882	0.0963303	0.00636369	TRUE	289	3
11399213	DORF15229	1944	2125869	2126150	minus			282	0.5177	34	1599	26	922	0.501931	5.67021	0.586776	FALSE	113	5371	96	4041	0.707727	19.0461	1.25412	FALSE	608	4
206965	DVU1518	1944	1588107	1588397	minus		transcriptional regulator cI, truncation (TIGR)	291	0.5189	80	13305	71	12333	1.32826	45.7216	4.66478	FALSE	139	13990	125	11884	0.893019	48.0756	3.16169	FALSE	2457	12
207923	DVU2431	1944	2533614	2533763	plus		hypothetical protein (TIGR)	150	0.52	31	3316	26	2106	0.943629	22.1067	2.25545	FALSE	87	12546	67	9505	0.928596	83.64	5.40074	FALSE	1201	4
208529	DVU3016	1944	3131336	3132781	minus		B12 binding domain protein/radical SAM domain protein (TIGR)	1446	0.5214	219	63953	168	31616	0.6325	44.2275	4.25055	FALSE	586	76882	449	22563	0.645538	53.1687	3.42156	FALSE	13447	33
206716	DVU1277	1944	1369213	1369350	plus		hypothetical protein (TIGR)	138	0.5217	27	3555	26	3523	1.02568	25.7609	2.47578	FALSE	63	2086	54	1656	0.813501	15.1159	0.96708	FALSE	379	3
11399211	DORF15105	1944	2112640	2113482	minus			805	0.5219	91	5376	70	3813	0.473393	6.67826	0.641824	FALSE	316	15116	252	12985	0.650801	18.7776	1.18905	FALSE	4798	17
209646	DVUA0074	1945	100606	101295	minus		sulfotransferase family protein (TIGR)	690	0.5232	117	15652	102	15284	0.804767	22.6841	2.16904	FALSE	333	22389	284	20365	0.855683	32.4478	2.04568	FALSE	6206	27
207166	DVU1707	1944	1782760	1782969	minus		hypothetical protein (TIGR)	210	0.5238	24	1735	19	771	0.492554	8.2619	0.784074	FALSE	61	1298	47	1004	0.465288	6.18095	0.356784	FALSE	659	6
207653	DVU2173	1944	2269991	2270116	plus		hypothetical protein (TIGR)	118	0.5238	16	7418	15	7408	0.692036	62.8644	5.96598	FALSE	41	6188	30	6074	0.528546	52.4407	2.96024	FALSE	262	2
208431	DVU2921	1944	3020701	3020850	plus	rpmG	ribosomal protein L33 (TIGR)	150	0.5267	0	0	0	0	0	0	0	TRUE	0	0	0	0	0	0	0	TRUE	0	0
209107	DVU0174	1944	218674	218781	minus		hypothetical protein (TIGR)	108	0.5278	25	7201	18	6820	0.907336	66.6759	6.28454	FALSE	59	8945	45	7022	0.866228	82.8241	4.59429	FALSE	2203	10
209694	DVUA0028	1945	31587	31997	plus		hypothetical protein (TIGR)	411	0.528	28	3300	22	1634	0.291407	8.0292	0.75456	FALSE	117	5060	91	3528	0.460302	12.3114	0.679093	FALSE	318	3
206644	DVU1205	1944	1297077	1297307	minus	acpP	acyl carrier protein (TIGR)	231	0.5281	8	262	7	239	0.16497	1.1342	0.105926	TRUE	0	0	0	0	0	0	0	TRUE	310	1
207042	DVU1591	1944	1673771	1673902	plus		hypothetical protein (TIGR)	132	0.5303	27	1612	22	757	0.907336	12.2121	1.12067	FALSE	86	3234	66	2424	1.03947	24.5	1.3091	FALSE	1651	7
208884	DVU3357	1944	3528914	3529111	minus		hypothetical protein (TIGR)	198	0.5303	64	13685	50	12123	1.37475	69.1162	6.30348	FALSE	127	7611	94	5735	0.986975	38.4394	2.04708	FALSE	3088	14
207100	DVU1644	1944	1723708	1724823	minus		permease, putative (TIGR)	1116	0.5305	199	26371	160	20183	0.780504	23.6299	2.15508	FALSE	541	35897	436	30633	0.812205	32.1658	1.71298	FALSE	7956	40
209314	DVU0379	1944	428780	429457	minus		transcriptional regulator, putative (TIGR)	678	0.531	133	17079	104	9063	0.83507	25.1903	2.29738	FALSE	329	21164	262	13839	0.803369	31.2153	1.66237	FALSE	5980	30
11399178	DORF34036	1944	1379260	1379436	plus			177	0.5311	41	2035	38	1936	1.16877	11.4972	1.02405	FALSE	110	5172	90	4600	1.05709	29.2203	1.53419	FALSE	1757	8
208186	DVU2686	1944	2799591	2800373	minus		peptidase, S24 family (TIGR)	783	0.5313	3	19	3	19	0.0208583	0.0242656	0.00211057	TRUE	0	0	0	0	0	0	0	TRUE	0	0
207104	DVU1646	1944	1725332	1725775	plus	arsC	arsenate reductase (TIGR)	444	0.5315	64	7193	59	6677	0.723416	16.2005	1.40908	FALSE	191	9981	165	9387	0.772582	22.4797	1.18028	FALSE	2127	14
207330	DVU1864	1944	1931333	1931614	plus	ihfB	DNA-binding protein HU, beta subunit, putative (TIGR)	268	0.5319	66	4288	49	2643	0.995361	16	1.36991	FALSE	87	980	68	537	0.527494	3.65672	0.188246	FALSE	501	5
207656	DVU2175	1944	2270961	2275748	minus		adenine specific DNA methyltransferase, putative (TIGR)	4788	0.5322	892	113095	713	95912	0.81069	23.6205	2.02238	FALSE	2261	180779	1787	145721	0.775915	37.7567	1.91889	FALSE	48701	213
207209	DVU1747	1944	1813416	1816361	plus		ATPase, histidine kinase-, DNA gyrase B-, and HSP90-like domain protein (TIGR)	2926	0.5333	528	63605	413	56070	0.768414	21.7379	1.86119	FALSE	1411	112610	1117	95220	0.793638	38.486	1.89837	FALSE	21691	125
207467	DVU1995	1944	2076256	2076585	plus	rsbV	anti-anti-sigma factor (TIGR)	330	0.5333	79	5301	69	4497	1.13829	16.0636	1.32973	FALSE	178	15209	151	12868	0.951276	46.0879	2.21554	FALSE	4639	22
206092	DVU0669	1944	741595	742365	plus		hypothetical protein (TIGR)	771	0.5344	127	9314	99	8061	0.699037	12.0804	1	FALSE	449	37513	360	29515	0.970715	48.655	2.33895	FALSE	7305	37
206733	DVU1292	1944	1385555	1385728	minus		hypothetical protein (TIGR)	103	0.5345	21	1474	18	1194	0.951381	14.3107	1.17451	FALSE	39	3191	33	2110	0.666071	30.9806	1.45033	FALSE	602	6
209472	DVU0533	1944	604714	604857	minus	hmcD	HmcD, 5.8 kd protein in hmc operon (voordouw)	144	0.5347	40	2814	33	2351	1.24759	19.5417	1.60019	FALSE	94	6736	81	5298	1.16941	46.7778	2.15009	FALSE	2128	14
206311	DVU0883	1944	974481	974738	plus	nrdH	glutaredoxin, putative (TIGR)	254	0.5349	74	9916	65	9666	1.39315	39.0394	3.19677	FALSE	178	15656	147	14717	1.20317	61.6378	2.74193	FALSE	2857	15
207501	DVU2028	1944	2111168	2111395	minus		conserved domain protein (TIGR)	228	0.5351	62	11886	48	10857	1.14611	52.1316	4.17893	FALSE	150	18717	124	15850	1.13066	82.0921	3.60225	FALSE	2571	18
207934	DVU2441	1944	2547504	2547914	plus	hspC	heat shock protein, Hsp20 family (TIGR)	411	0.5353	28	5990	22	5831	0.291407	14.5742	1.16784	FALSE	111	4326	83	3218	0.419836	10.5255	0.461867	FALSE	673	6
209562	DVU0617	1944	683895	684185	minus		hypothetical protein (TIGR)	283	0.5361	64	18782	47	13915	0.90413	66.3675	5.31808	FALSE	170	30399	135	26931	0.991724	107.417	4.65243	FALSE	5926	17
408309	DVU1156	1944	1247371	1248810	minus		sigma-54 dependent transcriptional regulator, putative/response regulator (TIGR)	1436	0.5361	253	39204	208	36633	0.788548	27.3008	2.17419	FALSE	720	68681	616	61755	0.891805	47.828	2.04645	FALSE	17931	68
207310	DVU1844	1944	1914483	1914812	minus		septum formation initiator family protein (TIGR)	309	0.5364	14	348	8	190	0.140945	1.12621	0.0896897	FALSE	40	1387	23	1031	0.154744	4.48867	0.190998	FALSE	805	6
207591	DVU2115	1944	2211635	2211826	minus		hypothetical protein (TIGR)	192	0.5365	31	3221	20	2128	0.567085	16.776	1.26271	FALSE	82	3994	64	2785	0.692982	20.8021	0.872947	FALSE	1585	10
209481	DVU0542	1944	614145	614567	plus		universal stress protein family (TIGR)	423	0.5366	57	9445	49	8682	0.630631	22.3286	1.66695	FALSE	180	13213	152	12492	0.747045	31.2364	1.30647	FALSE	4452	8
206726	DVU1285	1944	1379504	1379896	plus		response regulator (TIGR)	393	0.5369	59	6660	49	6328	0.67877	16.9466	1.22447	FALSE	160	6962	129	6225	0.682403	17.715	0.728539	FALSE	852	10
207555	DVU2081	1944	2167122	2167430	minus		hypothetical protein (TIGR)	309	0.5372	62	11427	42	8741	0.739963	36.9806	2.67202	FALSE	162	14538	115	7122	0.773718	47.0485	1.96781	FALSE	2910	12
206350	DVU0920	1944	1012051	1012329	minus	atpI	ATP synthase protein I (TIGR)	247	0.5376	52	2306	50	2139	1.10203	9.33603	0.674572	FALSE	106	2609	102	1927	0.858513	10.5628	0.441788	FALSE	689	4
207572	DVU2097	1944	2185336	2186007	plus		transcriptional regulator, putative (TIGR)	672	0.5387	67	4420	50	3777	0.405061	6.57738	0.4703	FALSE	256	9835	192	7179	0.593985	14.6354	0.601889	FALSE	1147	13
208384	DVU2875	1944	2969249	2969467	minus		DNA-binding domain, excisionase family (TIGR)	207	0.5388	46	6209	44	6097	1.15718	29.9952	2.14473	FALSE	108	10967	100	10826	1.00432	52.9807	2.17886	FALSE	3274	17
209128	DVU0195	1944	241444	241662	plus		hypothetical protein (TIGR)	207	0.5388	41	8807	35	8607	0.920486	42.5459	3.04214	FALSE	111	19541	97	18822	0.974193	94.401	3.88229	FALSE	4592	15
206582	DVU1145	1944	1240891	1241031	plus		hypothetical protein (TIGR)	141	0.539	10	614	10	614	0.3861	4.35461	0.308614	FALSE	44	1097	34	846	0.501306	7.78014	0.317557	FALSE	316	3
207517	DVU2044	1944	2122572	2122697	plus		hypothetical protein (TIGR)	118	0.5397	24	3991	20	3622	0.922714	33.822	2.36341	FALSE	73	6215	58	5187	1.02186	52.6695	2.11491	FALSE	1536	9
209635	DVUA0085	1945	111356	114886	plus		conserved hypothetical protein (TIGR)	3531	0.5398	593	61825	482	49988	0.743137	17.5092	1.22351	FALSE	1571	81525	1227	64818	0.722421	23.0884	0.9271	FALSE	21331	124
11399197	DORF37046	1944	1802141	1805941	plus			3801	0.5399	607	66164	437	46250	0.625897	17.407	1.21636	FALSE	1826	106127	1349	66423	0.737832	27.9208	1.12114	FALSE	27105	118
207225	DVU1760	1944	1824953	1825537	minus		transcriptional regulator, TetR family (TIGR)	585	0.5402	93	12780	73	12268	0.679339	21.8462	1.49896	FALSE	261	14935	189	12752	0.67166	25.5299	1.0183	FALSE	4686	22
206669	DVU1230	1944	1318494	1318604	plus		hypothetical protein (TIGR)	107	0.5405	13	1166	11	816	0.559665	10.8972	0.742522	FALSE	36	2978	30	1953	0.582882	27.8318	1.10959	FALSE	1299	8
408345	DVU2022	1944	2101222	2104698	minus		conserved hypothetical protein (TIGR)	3476	0.5416	610	88116	453	65369	0.709476	25.3498	1.69659	FALSE	1583	138757	1208	100773	0.722488	39.9186	1.58061	FALSE	23691	117
206600	DVU1162	1944	1254406	1254597	minus		hypothetical protein (TIGR)	178	0.5417	20	879	15	522	0.458765	4.9382	0.321581	FALSE	76	2263	62	1915	0.724128	12.7135	0.503403	FALSE	752	7
209497	DVU0556	1944	624615	624878	plus		ISDvu3, transposase OrfA (TIGR)	257	0.5417	32	1427	30	1322	0.635488	5.55253	0.360515	FALSE	98	3858	94	3685	0.760393	15.0117	0.594402	FALSE	948	7
207547	DVU2073	1944	2157498	2157866	minus	cheY-2	chemotaxis protein CheY (TIGR)	369	0.542	90	10932	80	10067	1.18027	29.626	1.92356	FALSE	201	19340	171	16690	0.963415	52.4119	2.0753	FALSE	5178	22
206580	DVU1144	1944	1239484	1240251	plus		transcriptional regulator, Cro/CI family (TIGR)	768	0.543	53	1521	43	1265	0.304808	1.98047	0.128588	FALSE	1	19	0	0	0	0.0247396	0.000986316	TRUE	0	0
207205	DVU1744	1944	1811183	1811425	minus		DNA-binding protein (TIGR)	243	0.5432	59	8259	45	7734	1.00815	33.9877	2.2747	FALSE	165	12601	130	9936	1.11219	51.856	2.06836	FALSE	1487	14
208889	DVU3362	1944	3532518	3532898	plus		conserved hypothetical protein (TIGR)	381	0.5433	98	21457	78	18047	1.11452	56.3176	3.76918	FALSE	228	16534	180	13871	0.98218	43.3963	1.73012	FALSE	5811	23
208345	DVU2836	1944	2940609	2941055	plus		hypothetical protein (TIGR)	447	0.5436	18	1194	13	149	0.158327	2.67114	0.173432	TRUE	28	945	10	233	0.0465089	2.11409	0.0837096	TRUE	999	6
207257	DVU1792	1944	1857405	1857608	minus	rpsU	ribosomal protein S21 (TIGR)	204	0.5441	0	0	0	0	0	0	0	TRUE	0	0	0	0	0	0	0	TRUE	0	0
207995	DVU2498	1944	2609375	2609668	minus		hypothetical protein (TIGR)	294	0.5442	38	1682	30	1242	0.555512	5.72109	0.371459	FALSE	119	4055	93	2830	0.657626	13.7925	0.549879	FALSE	374	5
206557	DVU1121	1944	1225917	1226537	minus		hypothetical protein (TIGR)	621	0.5443	143	12598	128	10793	1.12212	20.2866	1.31717	FALSE	331	23570	280	21909	0.937368	37.9549	1.51318	FALSE	6709	45
207080	DVU1628	1944	1712453	1713883	plus	rpoN	RNA polymerase sigma-54 factor (TIGR)	1431	0.5444	1	15	0	0	0	0.0104822	0.000679298	TRUE	9	167	0	0	0	0.116702	0.00465265	TRUE	350	3
207017	DVU1567	1944	1649748	1649960	minus		hypothetical protein (TIGR)	213	0.5446	46	5217	31	3090	0.792321	24.493	1.55443	FALSE	121	9814	89	4963	0.868668	46.0751	1.82439	FALSE	2476	8
208036	DVU2539	1944	2651364	2651486	minus		hypothetical protein (TIGR)	123	0.5447	18	4825	14	2941	0.619644	39.2276	2.48956	FALSE	42	4256	33	3057	0.557766	34.6016	1.35534	FALSE	1871	8
206735	DVU1294	1944	1386862	1387560	plus		conserved hypothetical protein (TIGR)	699	0.5451	104	4214	69	2650	0.537392	6.02861	0.382602	FALSE	336	10862	249	8070	0.740569	15.5393	0.608672	FALSE	3321	16
206817	DVU1375	1944	1451313	1451543	plus		hypothetical protein (TIGR)	231	0.5455	56	9118	40	4670	0.942687	39.4719	2.50267	FALSE	149	17095	125	9152	1.12497	74.0043	2.86869	FALSE	3817	16
408317	DVU1477	1944	1557107	1557733	plus		hypothetical protein (TIGR)	627	0.5455	129	13105	108	10651	0.937725	20.9011	1.31932	FALSE	338	26970	285	23615	0.944976	43.0144	1.66705	FALSE	5015	35
207110	DVU1651	1944	1731757	1732128	minus		conserved hypothetical protein (TIGR)	372	0.5457	85	5249	72	4928	1.05368	14.1102	0.881888	FALSE	225	12354	191	10977	1.06742	33.2097	1.27501	FALSE	3064	21
11399191	DORF12457	1944	1721262	1721534	minus			250	0.5458	29	861	25	820	0.544402	3.444	0.214652	FALSE	114	3111	102	2876	0.848211	12.444	0.447115	FALSE	2182	5
206732	DVU1291	1944	1385086	1385625	minus		hypothetical protein (TIGR)	469	0.5463	16	573	4	78	0.0464308	1.22175	0.0761472	TRUE	19	770	4	19	0.0177309	1.64179	0.0589898	TRUE	613	0
206757	DVU1315	1944	1398856	1399395	plus	rplE	ribosomal protein L5 (TIGR)	540	0.5463	1	7	1	7	0.0100815	0.012963	0.000807935	TRUE	0	0	0	0	0	0	0	TRUE	0	0
207507	DVU2034	1944	2116022	2116387	plus		hypothetical protein (TIGR)	362	0.5464	82	4228	71	3671	1.06775	11.6796	0.727945	FALSE	220	10744	184	9050	1.0567	29.6796	1.06299	FALSE	3952	15
207518	DVU2045	1944	2122690	2122872	plus		hypothetical protein (TIGR)	175	0.5464	42	3771	33	3279	1.02659	21.5486	1.34679	FALSE	124	8351	100	6562	1.18797	47.72	1.70912	FALSE	1396	7
208024	DVU2527	1944	2638841	2639239	minus		transcriptional regulator, putative (TIGR)	399	0.5464	82	24676	64	5665	0.873226	61.8446	3.86529	FALSE	161	3844	127	3008	0.66172	9.63409	0.34505	FALSE	1355	7
209318	DVU0382	1944	432584	432883	plus		hypothetical protein (TIGR)	300	0.5467	41	2899	38	2845	0.689575	9.66333	0.603958	FALSE	103	5510	75	5255	0.519737	18.3667	0.657813	FALSE	1803	12
206754	DVU1312	1944	1397866	1398132	plus	rpsQ	ribosomal protein S17 (TIGR)	267	0.5468	2	19	2	19	0.0407791	0.071161	0.00443521	TRUE	0	0	0	0	0	0	0	TRUE	0	0
209737	DVUA0135	1945	175411	175719	plus		CRISPR-associated protein Cas2 (TIGR)	295	0.5469	67	9026	60	8766	1.10726	30.5966	1.90471	FALSE	164	11853	144	11425	1.01481	40.1797	1.43906	FALSE	3316	19
206775	DVU1333	1944	1409514	1409639	plus		hypothetical protein (TIGR)	108	0.5476	9	1585	8	1559	0.40326	14.6759	0.905896	FALSE	45	1334	41	1301	0.78923	12.3519	0.436343	FALSE	115	2
207278	DVU1813	1944	1877977	1878270	minus		hypothetical protein (TIGR)	294	0.5476	53	3669	39	1638	0.722165	12.4796	0.770324	FALSE	167	7425	132	4867	0.933405	25.2551	0.892164	FALSE	1996	9
207388	DVU1919	1944	1993855	1994325	plus		hydrogenase expression/formation protein, putative (TIGR)	471	0.5478	94	4963	82	4211	0.94779	10.5372	0.650424	FALSE	221	8491	190	7962	0.838641	18.0276	0.645669	FALSE	2222	16
206690	DVU1251	1944	1337597	1337815	minus		hypothetical protein (TIGR)	179	0.5479	43	1872	39	1663	1.18613	10.4581	0.651042	FALSE	95	3350	84	2902	0.975595	18.7151	0.672436	FALSE	2518	9
208971	DVU0043	1944	50554	50823	minus	fliQ	flagellar biosynthetic protein FliQ (TIGR)	270	0.5481	64	29654	59	29405	1.18962	109.83	6.77942	FALSE	158	18056	143	17725	1.10107	66.8741	2.4028	FALSE	2564	15
207312	DVU1846	1944	1915111	1915668	minus	pgsA	CDP-diacylglycerol--glycerol-3-phosphate 3-phosphatidyltransferase (TIGR)	558	0.5484	13	731	0	0	0	1.31004	0.0815529	TRUE	33	765	3	10	0.0111771	1.37097	0.0492591	TRUE	489	3
209395	DVU0459	1944	527355	527456	plus		hypothetical protein (TIGR)	102	0.549	13	668	12	627	0.640472	6.54902	0.407692	FALSE	41	863	29	575	0.591073	8.46078	0.303997	FALSE	753	4
209693	DVUA0029	1945	32118	32798	minus		hypothetical protein (TIGR)	681	0.5492	88	9425	70	8497	0.55959	13.8399	0.854294	FALSE	245	12346	200	10130	0.610557	18.1292	0.649309	FALSE	3795	29
206756	DVU1314	1944	1398521	1398844	plus	rplX	ribosomal protein L24 (TIGR)	324	0.5494	2	8	2	8	0.033605	0.0246914	0.00152412	TRUE	0	0	0	0	0	0	0	TRUE	0	0
207206	DVU1745	1944	1811510	1812031	plus		DNA-binding protein (TIGR)	522	0.5498	110	40639	95	37773	0.990769	77.8525	4.78105	FALSE	290	35894	253	31059	1.00761	68.7625	2.42911	FALSE	6414	18
11399184	DORF35362	1944	1570639	1570758	plus			120	0.55	5	706	2	173	0.0907336	5.88333	0.363159	FALSE	3	240	2	17	0.0346491	2	0.0716312	TRUE	497	3
207509	DVU2036	1944	2116661	2116900	minus		helix-turn-helix protein, CopG family (TIGR)	229	0.55	1	14	0	0	0	0.0611354	0.00375443	TRUE	4	11	2	4	0.0181567	0.0480349	0.0017204	TRUE	90	1
207384	DVU1915	1944	1990589	1990864	minus		hypothetical protein (TIGR)	253	0.5507	42	1655	33	1380	0.710089	6.5415	0.401725	FALSE	138	4013	115	3437	0.944976	15.8617	0.568095	FALSE	1027	5
207149	DVU1690	1944	1768176	1768745	plus		transcriptional regulator, TetR family (TIGR)	570	0.5509	92	5283	79	4617	0.754521	9.26842	0.56919	FALSE	249	13860	204	11881	0.744044	24.3158	0.870884	FALSE	1425	11
207486	DVU2013	1944	2090668	2092329	minus		hybrid cluster protein (TIGR)	1662	0.5511	312	39785	253	33077	0.828722	23.938	1.4415	FALSE	826	66645	684	57564	0.855596	40.0993	1.41655	FALSE	17954	92
11399177	DORF10286	1944	1360581	1361006	minus			426	0.5516	97	9900	72	6139	0.920115	23.2394	1.39944	FALSE	245	18979	191	11855	0.93211	44.5516	1.56965	FALSE	3573	22
209340	DVU0404	1944	452427	452663	plus	dsrD	dissimilatory sulfite reductase D (Shelley Haveman)	237	0.5527	3	10	0	0	0	0.0421941	0.00259121	TRUE	1	2	0	0	0	0.00843882	0.00029811	TRUE	0	0
207151	DVU1692	1944	1769045	1769440	minus		hypothetical protein (TIGR)	396	0.553	75	4825	59	4367	0.811103	12.1843	0.748261	FALSE	209	9255	168	7762	0.881978	23.3712	0.825613	FALSE	1662	13
206749	DVU1307	1944	1395977	1396258	plus	rpsS	ribosomal protein S19 (TIGR)	282	0.5532	0	0	0	0	0	0	0	TRUE	0	0	0	0	0	0	0	TRUE	116	1
208151	DVU2652	1944	2766824	2767405	minus		hypothetical protein (TIGR)	582	0.5533	97	6193	84	5483	0.785734	10.6409	0.653475	FALSE	292	16519	233	13326	0.832293	28.3832	1.00267	FALSE	5187	24
207684	DVU2200	1944	2294814	2295194	plus		hypothetical protein (TIGR)	381	0.5538	58	1986	41	1519	0.585839	5.2126	0.321756	FALSE	188	7401	149	5011	0.813027	19.4252	0.686216	FALSE	2978	10
209239	DVU0305	1944	350415	350609	minus	fd II	ferredoxin II (Sean Caffrey)	195	0.5538	52	7360	45	7016	1.25631	37.7436	2.3179	FALSE	110	6849	92	5766	0.980837	35.1231	1.23746	FALSE	2432	15
209644	DVUA0075	1945	101383	102789	minus		radical SAM domain protein (TIGR)	1407	0.5551	323	61429	284	59776	1.09886	43.6596	2.6291	FALSE	714	35275	608	33188	0.898365	25.0711	0.873308	FALSE	13028	73
206231	DVU0805	1944	891422	891718	plus		hypothetical protein (TIGR)	293	0.5556	73	10211	57	9339	1.05907	34.8498	2.08205	FALSE	161	15218	139	13218	0.986258	51.9386	1.80462	FALSE	2911	17
206674	DVU1235	1944	1324232	1324852	plus		hypothetical protein (TIGR)	621	0.5556	104	14790	86	14112	0.753922	23.8164	1.41967	FALSE	282	25967	227	23660	0.759937	41.8148	1.43924	FALSE	6024	31
207196	DVU1735	1944	1805962	1806105	plus		hypothetical protein (TIGR)	127	0.5556	27	2109	22	1795	0.943058	16.6063	0.979921	FALSE	73	7117	61	6510	0.99855	56.0394	1.91782	FALSE	817	4
207279	DVU1814	1944	1878279	1878890	minus		cytochrome c oxidase, subunit III, putative (TIGR)	612	0.5556	110	11118	85	5479	0.756113	18.1667	1.07076	FALSE	334	20396	259	13985	0.879816	33.3268	1.13779	FALSE	2561	19
207508	DVU2035	1944	2116384	2116671	minus		plasmid stabilization system family protein (TIGR)	273	0.5556	57	5215	45	4450	0.897365	19.1026	1.11572	FALSE	148	10204	119	8503	0.906208	37.3773	1.26369	FALSE	1724	12
207943	DVU2450	1944	2554552	2554758	plus		conserved hypothetical protein (TIGR)	207	0.5556	36	3623	29	2643	0.762688	17.5024	1.02226	FALSE	95	4073	73	3306	0.733155	19.6763	0.665236	FALSE	290	1
208353	DVU2844	1944	2947836	2948699	plus		hypothetical protein (TIGR)	864	0.5556	178	24200	144	21885	0.907336	28.0093	1.63594	FALSE	503	33136	396	28103	0.952851	38.3519	1.29664	FALSE	9218	47
208612	DVU3095	1944	3237384	3237770	minus	PerR	peroxide-responsive regulator PerR (Dmitry Rodionov)	387	0.5556	81	6131	70	3224	0.984706	15.8424	0.925307	FALSE	116	6049	94	1529	0.504964	15.6305	0.52845	FALSE	1783	6
209038	DVU0108	1944	140811	140918	minus		hypothetical protein (TIGR)	108	0.5556	9	991	7	850	0.352853	9.17593	0.535939	FALSE	28	2307	19	2067	0.365741	21.3611	0.719884	FALSE	303	2
206830	DVU1387	1944	1459171	1460499	plus		conserved hypothetical protein (TIGR)	1329	0.5561	234	29333	186	26391	0.761916	22.0715	1.26797	FALSE	711	38612	573	28847	0.896341	29.0534	0.978904	FALSE	9516	39
209575	DVU0629	1944	696323	696883	plus		transcriptional regulator, TetR family (TIGR)	561	0.5561	87	9001	71	7800	0.688993	16.0446	0.921731	FALSE	267	13413	213	11582	0.789333	23.9091	0.805574	FALSE	3456	10
207168	DVU1709	1944	1783988	1785508	minus	hsdM	type I restriction-modification system, M subunit (TIGR)	1521	0.5562	239	14689	176	12404	0.629945	9.65746	0.551779	FALSE	765	36245	602	30182	0.822831	23.8297	0.785773	FALSE	8800	63
207418	DVU1948	1944	2020528	2020818	plus		conserved hypothetical protein (TIGR)	291	0.5567	35	8482	28	7958	0.523823	29.1478	1.66536	FALSE	152	8825	132	7020	0.943028	30.3265	1	FALSE	426	7
208284	DVU2778	1944	2884308	2884580	minus		hypothetical protein (TIGR)	273	0.5568	65	3428	52	2453	1.03696	12.5568	0.717431	FALSE	149	7728	112	5506	0.852901	28.3077	0.928595	FALSE	2514	12
206683	DVU1244	1944	1330922	1331368	minus		conserved hypothetical protein (TIGR)	447	0.557	80	7482	65	4627	0.791635	16.7383	0.95634	FALSE	252	15800	203	13111	0.94413	35.3468	1.1595	FALSE	5288	22
207492	DVU2019	1944	2096176	2098245	minus		conserved hypothetical protein (TIGR)	2059	0.557	337	31712	283	24379	0.748255	15.4017	0.879632	FALSE	1096	66143	882	51548	0.890545	32.1238	1.0369	FALSE	18125	93
208352	DVU2843	1944	2947409	2947819	plus	vsr	DNA mismatch endonuclease Vsr, putative (TIGR)	411	0.5572	78	6141	69	5619	0.913959	14.9416	0.844789	FALSE	201	13736	160	10243	0.809323	33.4209	1.07066	FALSE	4545	16
207752	DVU2267	1944	2359130	2359423	minus		hypothetical protein (TIGR)	294	0.5578	76	6503	55	2727	1.01844	22.119	1.2506	FALSE	186	15926	144	8497	1.01826	54.1701	1.73537	FALSE	2210	11
208149	DVU2650	1944	2765697	2766302	minus		hypothetical protein (TIGR)	606	0.5578	65	3886	53	3315	0.476127	6.41254	0.362561	FALSE	211	9358	174	8105	0.596925	15.4422	0.498449	FALSE	2816	14
208600	DVU3084	1944	3226516	3226902	minus		transcriptional regulator, putative (TIGR)	387	0.5581	51	1317	38	922	0.534554	3.4031	0.192409	FALSE	182	5216	149	4186	0.800422	13.478	0.442129	FALSE	1898	14
208350	DVU2841	1944	2944985	2946184	minus		type II restriction endonuclease, putative (TIGR)	1199	0.5583	242	23490	204	18894	0.926255	19.5913	1.10768	FALSE	637	35464	535	29752	0.927637	29.578	0.970265	FALSE	9861	58
207018	DVU1568	1944	1650124	1650633	plus	ftn	ferritin (TIGR)	510	0.5588	89	8036	65	5493	0.693845	15.7569	0.890884	FALSE	260	17448	204	14041	0.831579	34.2118	1.12227	FALSE	2939	20
206753	DVU1311	1944	1397670	1397855	plus	rpmC	ribosomal protein L29 (TIGR)	186	0.5591	0	0	0	0	0	0	0	TRUE	0	0	0	0	0	0	0	TRUE	0	0
208837	DVU3311	1944	3488379	3488555	minus		hypothetical protein (TIGR)	177	0.5593	46	7030	33	4568	1.01499	39.7175	2.24495	FALSE	108	13313	82	9701	0.963128	75.2147	2.46732	FALSE	7334	21
206199	DVU0772	1944	863400	863747	minus		hypothetical protein (TIGR)	348	0.5603	60	6155	44	4950	0.688324	17.6868	0.999711	FALSE	165	14084	127	11284	0.758696	40.4713	1.30634	FALSE	1847	15
208125	DVU2626	1944	2744233	2744439	plus		hypothetical protein (TIGR)	196	0.5604	40	6861	34	5459	0.94437	35.0051	1.97917	FALSE	99	10533	86	6825	0.912191	53.7398	1.76286	FALSE	4058	9
207948	DVU2455	1944	2557897	2558847	plus		NAD-dependent epimerase/dehydratase family protein (TIGR)	951	0.5605	145	16825	109	12108	0.623972	17.6919	1.00029	FALSE	467	28219	366	20328	0.8001	29.673	0.978452	FALSE	4931	32
207812	DVU2325	1944	2422628	2422825	plus	merP	mercuric transport protein periplasmic component (TIGR)	198	0.5606	36	4382	27	2843	0.742366	22.1313	1.25093	FALSE	90	8960	72	6036	0.755981	45.2525	1.49218	FALSE	3034	9
11399202	DORF37657	1944	1896865	1897251	plus			233	0.5607	30	3121	20	1219	0.467297	13.3948	0.737331	FALSE	110	6689	83	4210	0.740569	28.7082	0.946637	FALSE	857	3
206369	DVU0938	1944	1028909	1029277	plus		isoamylase N-terminal domain protein (TIGR)	369	0.561	64	5694	51	4188	0.752425	15.4309	0.839877	FALSE	204	11577	163	9055	0.918343	31.374	1.03454	FALSE	3321	20
207476	DVU2003	1944	2084977	2086239	minus		transposase, IS5 family, truncation (TIGR)	1263	0.5614	234	15382	199	13407	0.857766	12.1789	0.6704	FALSE	604	41155	513	36276	0.844418	32.5851	1.0979	FALSE	8610	50
208844	DVU3318	1944	3495031	3495201	minus		hypothetical protein (TIGR)	171	0.5614	45	2697	36	2151	1.14611	15.7719	0.86818	FALSE	119	6899	99	5388	1.2036	40.345	1.35935	FALSE	1562	7
208281	DVU2775	1944	2882832	2883107	minus		hypothetical protein (TIGR)	276	0.5616	34	15410	25	14866	0.493117	55.8333	3.15587	FALSE	106	5343	85	3577	0.640256	19.3587	0.652402	FALSE	785	6
207720	DVU2236	1944	2329093	2329197	plus		hypothetical protein (TIGR)	105	0.5619	22	774	18	317	0.93326	7.37143	0.416655	FALSE	48	3596	37	1602	0.732581	34.2476	1.15417	FALSE	1159	3
208943	DVU0016	1944	19735	19839	plus		hypothetical protein (TIGR)	105	0.5619	23	3832	18	3163	0.93326	36.4952	2.06282	FALSE	58	4106	52	3708	1.02957	39.1048	1.31786	FALSE	421	5
206093	DVU0670	1944	742386	743657	plus		exopolysaccharide production protein, putative (TIGR)	1272	0.5621	179	10777	140	9228	0.599184	8.47248	0.47889	FALSE	735	46684	596	40132	0.974098	36.7013	1.23686	FALSE	14274	74
11399257	DORF768	1945	128552	128830	minus			279	0.5627	47	5671	35	5278	0.682941	20.3262	1.11887	FALSE	144	7267	114	5397	0.849462	26.0466	0.877594	FALSE	2397	8
207339	DVU1873	1944	1940074	1940568	minus	ppiB-2	peptidyl-prolyl cis-trans isomerase B (TIGR)	495	0.5636	85	8475	63	6572	0.692875	17.1212	0.931878	FALSE	225	12416	178	10545	0.747581	25.0828	0.827094	FALSE	4586	19
208838	DVU3312	1944	3488692	3489147	plus		conserved hypothetical protein (TIGR)	456	0.5636	115	10044	85	8206	1.01478	22.0263	1.21246	FALSE	268	24426	212	19179	0.966528	53.5658	1.8048	FALSE	9569	39
208596	DVU3080	1944	3222373	3222771	plus		transcriptional regulator, putative (TIGR)	399	0.5639	64	13889	57	11498	0.777716	34.8095	1.91612	FALSE	163	8140	132	5949	0.687772	20.401	0.687376	FALSE	3007	17
206766	DVU1324	1944	1403373	1404152	plus	map	methionine aminopeptidase, type I (TIGR)	780	0.5641	10	131	1	12	0.00697951	0.167949	0.00924488	TRUE	23	781	4	14	0.0106613	1.00128	0.0337364	TRUE	1064	7
207012	DVU1563	1944	1644419	1647538	plus		sensory box histidine kinase/response regulator (TIGR)	3120	0.5641	1009	446675	845	385426	1.47442	143.165	7.79223	FALSE	1621	103479	1324	81687	0.88222	33.1663	1.09364	FALSE	22931	133
207147	DVU1688	1944	1766799	1767608	plus		1-acyl-sn-glycerol-3-phosphate acyltransferase, putative (TIGR)	806	0.5642	3	123	0	0	0	0.152605	0.00806926	TRUE	21	382	0	0	0	0.473945	0.0156281	TRUE	343	1
11399212	DORF15206	1944	2123167	2125602	minus			2420	0.5644	521	75694	432	66892	0.971824	31.2785	1.70244	FALSE	1389	129126	1135	114049	0.975043	53.3579	1.7978	FALSE	28966	140
11399168	DORF31523	1944	1016065	1016211	plus			147	0.5646	19	3216	16	2580	0.592546	21.8776	1.20427	FALSE	73	3793	54	1092	0.763695	25.8027	0.86957	FALSE	2112	4
207496	DVU2023	1944	2104703	2105242	minus		hypothetical protein (TIGR)	536	0.5648	113	20645	96	19613	0.975048	38.5168	2.0964	FALSE	290	22092	243	19789	0.942508	41.2164	1.38871	FALSE	5898	24
208422	DVU2912	1944	3013017	3013232	plus	rpmE	ribosomal protein L31 (TIGR)	216	0.5648	5	109	5	109	0.126019	0.50463	0.0277778	TRUE	6	15	6	15	0.0577485	0.0694444	0.00234033	TRUE	329	3
208811	DVU3285	1944	3461235	3461411	minus		hypothetical protein (TIGR)	177	0.565	18	671	17	645	0.522872	3.79096	0.208677	FALSE	51	2530	42	2391	0.49331	14.2938	0.481604	FALSE	442	2
11399215	DORF39356	1944	2166369	2166506	plus			138	0.5652	30	5787	26	5267	1.02568	41.9348	2.30834	FALSE	89	4719	68	3753	1.02441	34.1957	1.15216	FALSE	1155	10
207244	DVU1779	1944	1843176	1843382	minus		hypothetical protein (TIGR)	207	0.5652	32	3512	24	1775	0.63119	16.9662	0.95898	FALSE	94	6924	73	3673	0.733155	33.4493	1.12701	FALSE	2706	8
207754	DVU2269	1944	2359725	2359892	minus		hypothetical protein (TIGR)	168	0.5655	55	10790	40	9614	1.29619	64.2262	3.53539	FALSE	121	13353	94	10170	1.16322	79.4821	2.62088	FALSE	2748	7
207022	DVU1572	1944	1655325	1655840	minus		transcriptional regulator, CarD family (TIGR)	516	0.5659	99	10230	77	9136	0.812382	19.8256	1.1206	FALSE	198	5487	145	4284	0.5842	10.6337	0.358284	FALSE	2564	19
11399153	DORF4420	1944	345305	345463	minus			159	0.566	37	7199	32	6949	1.09565	45.2767	2.55918	FALSE	86	9067	65	8441	0.849884	57.0252	1.92136	FALSE	1481	10
208800	DVU3276	1944	3452147	3452335	minus		ferredoxin I (TIGR)	189	0.5661	7	148	4	25	0.115217	0.783069	0.0431047	TRUE	2	9	1	3	0.0109997	0.047619	0.00160444	TRUE	0	0
208941	DVU0014	1944	18470	18688	minus	infA-1	translation initiation factor IF-1 (TIGR)	219	0.5662	93	16645	81	13644	2.01354	76.0046	4.18374	FALSE	94	3365	72	2640	0.68349	15.3653	0.517706	FALSE	2491	13
206747	DVU1305	1944	1394795	1395133	plus	rplW	ribosomal protein L23 (TIGR)	304	0.5664	0	0	0	0	0	0	0	TRUE	0	0	0	0	0	0	0	TRUE	0	0
207498	DVU2025	1944	2106300	2109851	minus		conserved hypothetical protein (TIGR)	3548	0.5664	458	57774	382	50037	0.586137	16.2835	0.896342	FALSE	1838	133110	1514	112196	0.887127	37.5169	1.26407	FALSE	26322	156
208609	DVU3092	1944	3235827	3236474	plus		hypothetical protein (TIGR)	648	0.5664	136	18453	109	17205	0.915737	28.4769	1.6096	FALSE	332	37675	274	34058	0.879061	58.1404	1.95937	FALSE	6679	29
207704	DVU2220	1944	2314522	2314791	plus		conserved hypothetical protein (TIGR)	270	0.5667	40	2977	37	2955	0.746032	11.0259	0.606932	FALSE	144	8869	117	8400	0.900877	32.8481	1.10676	FALSE	2050	9
208750	DVU3228	1944	3396417	3396797	minus	cheY-3	chemotaxis protein CheY (TIGR)	381	0.5669	112	7547	100	6350	1.42888	19.8084	1.09037	FALSE	213	9272	182	8017	0.993093	24.336	0.819957	FALSE	4663	15
206763	DVU1321	1944	1401438	1401608	plus	rpmD	ribosomal protein L30 (TIGR)	170	0.5673	0	0	0	0	0	0	0	TRUE	0	0	0	0	0	0	0	TRUE	0	0
207011	DVU1562	1944	1641270	1644164	minus		HAMP domain protein (TIGR)	2895	0.5675	678	99306	590	92191	1.10949	34.3026	1.88822	FALSE	1404	74683	1170	64501	0.840196	25.7972	0.869192	FALSE	17052	95
206814	DVU1372	1944	1450159	1450461	plus		membrane protein, putative (TIGR)	303	0.5677	49	6303	42	5982	0.754616	20.802	1.13222	FALSE	148	24166	116	16396	0.795901	79.7558	2.62991	FALSE	3027	20
11399190	DORF12455	1944	1721042	1721284	minus			220	0.5679	25	2046	20	1775	0.49491	9.3	0.511927	FALSE	92	6444	80	5990	0.755981	29.2909	0.965853	FALSE	990	7
206771	DVU1329	1944	1405939	1406982	plus	rpoA	DNA-directed RNA polymerase, alpha subunit (TIGR)	1033	0.568	1	3	0	0	0	0.00290416	0.000159862	TRUE	0	0	0	0	0	0	0	TRUE	0	0
207487	DVU2014	1944	2092404	2093579	minus	fprA-1	metallo-beta-lactamase family protein (TIGR)	1172	0.568	245	37617	192	23025	0.891852	32.0964	1.74695	FALSE	648	61731	514	34737	0.911757	52.6715	1.72782	FALSE	15160	53
208346	DVU2837	1944	2941168	2942241	plus		conserved hypothetical protein (TIGR)	1074	0.568	233	45380	192	32845	0.973232	42.2533	2.32587	FALSE	599	63194	498	51735	0.963981	58.8399	1.94021	FALSE	18336	61
208899	DVU3372	1944	3544779	3544910	minus		hypothetical protein (TIGR)	132	0.5682	24	7425	21	6925	0.866093	56.25	3.17942	FALSE	56	8299	47	7241	0.740231	62.8712	2.11833	FALSE	3898	13
11399187	DORF11999	1944	1648550	1648987	minus			438	0.5685	119	15740	103	11787	1.28021	35.9361	1.97813	FALSE	275	21215	232	19185	1.10118	48.4361	1.63197	FALSE	5207	28
206765	DVU1323	1944	1402058	1403371	plus	secY	preprotein translocase, SecY subunit (TIGR)	1314	0.5685	0	0	0	0	0	0	0	TRUE	0	0	0	0	0	0	0	TRUE	0	0
206840	DVU1397	1944	1466087	1466626	minus	bfr	bacterioferritin (TIGR)	540	0.5685	114	7059	89	5294	0.897254	13.0722	0.711498	FALSE	296	24225	235	19406	0.904727	44.8611	1.51152	FALSE	4372	23
207346	DVU1880	1944	1948764	1949405	minus		hypothetical protein (TIGR)	642	0.5685	127	8510	104	6532	0.881897	13.2555	0.700903	FALSE	371	19571	306	15781	0.9909	30.4844	1.00521	FALSE	3290	23
209096	DVU0163	1944	203533	204093	plus		lipoprotein, putative (TIGR)	561	0.5686	105	7918	89	7305	0.863667	14.1141	0.742173	FALSE	263	14816	225	13809	0.833802	26.41	0.866343	FALSE	7359	35
207024	DVU1574	1944	1656675	1657247	minus	rplY	ribosomal protein L25 (TIGR)	573	0.5689	4	74	4	74	0.0380036	0.129145	0.00679093	TRUE	44	279	36	238	0.130614	0.486911	0.0160556	TRUE	1044	5
206345	DVU0916	1944	1009809	1010453	minus		AT-rich DNA-binding protein (TIGR)	645	0.569	21	203	16	143	0.135045	0.314729	0.0165496	TRUE	68	391	55	277	0.177275	0.606202	0.0198856	TRUE	349	5
208175	DVU2676	1944	2787609	2787875	plus		hypothetical protein (TIGR)	267	0.5693	61	6523	51	5851	1.03987	24.4307	1.28466	FALSE	141	9349	111	8479	0.864281	35.015	1.14862	FALSE	1408	11
206823	DVU1381	1944	1455324	1455539	minus		hypothetical protein (TIGR)	196	0.5694	25	16238	22	16190	0.611063	82.8469	4.35641	FALSE	82	1813	71	1641	0.753088	9.25	0.303434	FALSE	127	3
207513	DVU2040	1944	2118657	2118944	plus		hypothetical protein (TIGR)	288	0.5694	73	7496	56	5088	1.05856	26.0278	1.36864	FALSE	192	21091	158	17955	1.14053	73.2326	2.4023	FALSE	4864	22
408390	DVUA0144	1945	186548	186691	minus		hypothetical protein (TIGR)	144	0.5694	23	9109	23	9109	0.86953	63.2569	3.32629	FALSE	65	7114	61	7014	0.880665	49.4028	1.62059	FALSE	5750	13
206871	DVU1427	1944	1501280	1501693	minus		response regulator (TIGR)	414	0.57	12	18260	9	18224	0.118348	44.1063	2.31928	FALSE	143	2192	115	1377	0.577485	5.29469	0.173685	FALSE	4824	25
207116	DVU1657	1944	1738286	1738585	plus		hypothetical protein (TIGR)	300	0.57	9	952	5	801	0.0907336	3.17333	0.166121	TRUE	23	922	11	226	0.0762281	3.07333	0.0998739	TRUE	581	3
207372	DVU1904	1944	1980940	1981416	minus	cheW-2	chemotaxis protein CheW (TIGR)	477	0.5702	108	9021	95	5705	1.08424	18.9119	0.990022	FALSE	227	11556	188	9321	0.819375	24.2264	0.772182	FALSE	5078	15
11399183	DORF11409	1944	1554876	1555124	minus			249	0.5703	36	3153	31	2135	0.677769	12.6627	0.662877	FALSE	128	5239	106	4692	0.885014	21.0402	0.670624	FALSE	1299	10
408325	DVU1493	1944	1571178	1571561	minus		hypothetical protein (TIGR)	384	0.5703	108	22863	96	21801	1.361	59.5391	3.03905	FALSE	263	25261	224	22845	1.21272	65.7839	2.08917	FALSE	6969	29
408340	DVU1852	1944	1920283	1920894	plus		conserved hypothetical protein (TIGR)	612	0.5703	118	16213	96	14152	0.853963	26.4918	1.35144	FALSE	335	20440	271	14510	0.92058	33.3987	1.06016	FALSE	2493	16
208885	DVU3358	1944	3529155	3529985	plus	parA	ParA family protein (TIGR)	831	0.5704	307	37347	251	33090	1.64434	44.9422	2.29266	FALSE	572	61008	458	53347	1.1458	73.4152	2.3304	FALSE	28076	101
207471	DVU1999	1944	2079560	2081704	plus		sulfate transporter family protein (TIGR)	2145	0.5706	455	43723	341	28056	0.865459	20.3837	1.02904	FALSE	1172	95238	941	67721	0.912023	44.4	1.38597	FALSE	21444	99
208694	DVU3173	1944	3330703	3330879	plus		hypothetical protein (TIGR)	173	0.5706	33	1781	27	1176	0.849644	10.2948	0.525175	FALSE	49	626	35	427	0.420596	3.6185	0.114861	FALSE	145	2
11399252	DORF1474	1945	40510	41073	plus			564	0.5709	52	12942	34	7298	0.328185	22.9468	1.1706	FALSE	188	11943	143	5051	0.527109	21.1755	0.672168	FALSE	3621	11
206878	DVU1434	1944	1513301	1513666	minus		hypothetical protein (TIGR)	366	0.571	51	3313	41	3083	0.609849	9.05191	0.46177	FALSE	183	9518	147	8073	0.834987	26.0055	0.825484	FALSE	1798	9
207319	DVU1854	1944	1921449	1922141	plus		hypothetical protein (TIGR)	693	0.5714	159	34607	132	32270	1.03696	49.938	2.52105	FALSE	387	35649	313	30573	0.938976	51.4416	1.60578	FALSE	4371	30
208344	DVU2835	1944	2940240	2940512	minus		transcriptional regulator, putative (TIGR)	273	0.5714	71	10962	64	10794	1.27625	40.1538	2.02711	FALSE	173	18202	145	17568	1.1042	66.674	2.08127	FALSE	6162	20
209302	DVU0368	1944	417842	417946	plus		hypothetical protein (TIGR)	105	0.5714	22	1055	17	940	0.881412	10.0476	0.512565	FALSE	56	3022	48	2880	0.950376	28.781	0.898415	FALSE	459	3
207515	DVU2042	1944	2120047	2120793	plus		Fic family protein (TIGR)	747	0.5716	149	6773	115	5453	0.838101	9.06693	0.462537	FALSE	360	17362	287	12768	0.798739	23.2423	0.725523	FALSE	4545	31
208351	DVU2842	1944	2946324	2947400	plus	dcm	type II DNA modification methyltransferase, putative (TIGR)	1077	0.572	1	2	0	0	0	0.00185701	9.47e-05	TRUE	16	94	6	19	0.0115819	0.0872795	0.00272448	TRUE	400	0
206349	DVU0919	1944	1011648	1012082	minus		hypothetical protein (TIGR)	403	0.5724	72	2689	65	2499	0.878067	6.67246	0.33685	FALSE	102	1439	88	1220	0.453964	3.57072	0.111155	FALSE	837	10
208433	DVU2923	1944	3021239	3021790	plus	nusG	transcription antitermination protein NusG (TIGR)	552	0.5725	2	10	1	4	0.00986235	0.0181159	0.000914559	TRUE	0	0	0	0	0	0	0	TRUE	141	0
208797	DVU3273	1944	3450836	3451228	minus		conserved hypothetical protein (TIGR)	375	0.5725	13	1111	12	1109	0.174208	2.96267	0.149566	FALSE	207	15975	161	13295	0.892561	42.6	1.32612	FALSE	5576	30
207162	DVU1702	1944	1776998	1777741	minus		conserved hypothetical protein (TIGR)	730	0.5726	130	17180	103	16449	0.768128	23.5342	1.18706	FALSE	390	26506	324	24053	0.922711	36.3096	1.12462	FALSE	10107	39
207828	DVU2341	1944	2436980	2437681	minus		amino acid ABC transproter, permease protein, His/Glu/Gln/Arg/opine family (TIGR)	702	0.5726	150	19275	107	14968	0.829786	27.4573	1.38614	FALSE	416	43211	325	32298	0.962476	61.5541	1.91615	FALSE	6933	36
209346	DVU0410	1944	459231	459836	minus		hypothetical protein (TIGR)	606	0.5726	167	64950	146	60485	1.31159	107.178	5.41075	FALSE	367	39107	297	36454	1.01889	64.533	1.99878	FALSE	8310	36
208080	DVU2582	1944	2703645	2704232	plus		transcriptional regulator, TetR family (TIGR)	588	0.5731	123	25583	97	15525	0.898077	43.5085	2.21952	FALSE	333	23045	274	16720	0.968761	39.1922	1.22003	FALSE	10998	50
206949	DVU1503	1944	1578213	1579910	minus		terminase, large subunit (TIGR)	1697	0.5736	390	43444	309	30027	0.991279	25.6005	1.30672	FALSE	1052	80561	848	62629	1.03886	47.4726	1.48189	FALSE	16924	90
209653	DVUA0068	1945	88333	90315	minus		membrane protein, putative (TIGR)	1983	0.5739	428	38872	360	36335	0.988324	19.6026	1.00058	FALSE	1060	75964	877	69299	0.919434	38.3076	1.1958	FALSE	27426	126
207883	DVU2392	1944	2494058	2494510	plus		type III secretion chaperone, CesT family (TIGR)	453	0.574	88	13330	76	12983	0.913345	29.426	1.50113	FALSE	270	14271	232	12741	1.06471	31.5033	0.983395	FALSE	1964	16
207081	DVU1629	1944	1713942	1714481	plus	yfiA	ribosomal subunit interface protein (TIGR)	540	0.5741	138	27882	114	23539	1.14929	51.6333	2.60664	FALSE	266	17521	216	13543	0.831579	32.4463	1.01283	FALSE	2576	17
208646	DVU3127	1944	3274537	3276168	plus	pqiB	paraquat-inducible protein B (TIGR)	1610	0.5741	423	64136	328	46447	1.10909	39.836	2.00932	FALSE	990	81840	789	59419	1.01881	50.8323	1.58239	FALSE	25230	114
208021	DVU2524	1944	2635568	2636065	plus		cytochrome c3, putative (TIGR)	498	0.5743	107	14200	85	13443	0.929199	28.5141	1.43949	FALSE	256	24923	208	23061	0.868315	50.0462	1.56222	FALSE	5499	32
207550	DVU2076	1944	2159347	2160225	minus	cheR-2	chemotaxis protein methyltransferase (TIGR)	875	0.5745	220	29695	177	25042	1.10125	33.9371	1.71327	FALSE	462	27552	367	20464	0.87197	31.488	0.982917	FALSE	7973	46
408337	DVU1704	1944	1781206	1781433	minus		conserved hypothetical protein (TIGR)	228	0.5746	50	4189	34	2207	0.811827	18.3728	0.927526	FALSE	134	7938	97	5058	0.884464	34.8158	1.0868	FALSE	1948	12
207593	DVU2116	1944	2212101	2212274	plus		pilin, putative (TIGR)	174	0.5747	49	4297	40	3524	1.2515	24.6954	1.2598	FALSE	125	9926	105	8673	1.25454	57.046	1.78072	FALSE	2226	15
209618	DVUA0103	1945	139746	140006	minus	invX	type III secretion protein, HrpO family (TIGR)	261	0.5747	75	18887	65	18488	1.35579	72.364	3.6532	FALSE	190	31511	157	30209	1.25055	120.732	3.75832	FALSE	11889	28
209734	DVUA0139	1945	181665	183644	minus		outer membrane autotransporter barrel domain protein (TIGR)	1980	0.5747	419	56110	367	50919	1.00907	28.3384	1.43062	FALSE	1096	102546	934	92061	0.980675	51.7909	1.61223	FALSE	32114	135
207452	DVU1981	1944	2058023	2058514	minus		conserved hypothetical protein (TIGR)	492	0.5752	97	6803	81	5873	0.896271	13.8272	0.705377	FALSE	275	24603	229	19419	0.96764	50.0061	1.55667	FALSE	6401	24
206308	DVU0880	1944	970692	970976	minus		hypothetical protein (TIGR)	285	0.5754	58	12477	50	10748	0.95509	43.7789	2.21012	FALSE	153	18120	135	16916	0.984765	63.5789	1.96923	FALSE	4627	20
208075	DVU2578	1944	2691333	2692022	plus		response regulator (TIGR)	690	0.5754	137	19921	115	18933	0.907336	28.871	1.45625	FALSE	357	32766	283	29635	0.85267	47.487	1.47081	FALSE	8599	35
207341	DVU1875	1944	1943493	1943810	minus		dafA protein (TIGR)	318	0.5755	73	6942	53	5131	0.907336	21.8302	1.09333	FALSE	159	12411	124	7628	0.810659	39.0283	1.20286	FALSE	3540	15
207953	DVU2459	1944	2564868	2565482	plus		hypothetical protein (TIGR)	615	0.5756	10	246	9	239	0.0796685	0.4	0.0200334	TRUE	74	570	54	371	0.182542	0.926829	0.0287066	TRUE	1470	9
208143	DVU2644	1944	2760784	2761455	minus		transcriptional regulator, GntR family (TIGR)	672	0.5759	145	16984	113	8586	0.915437	25.2738	1.27481	FALSE	352	15435	284	11682	0.878603	22.9688	0.716983	FALSE	7544	37
206397	DVU0965	1944	1062907	1063083	plus		hypothetical protein (TIGR)	177	0.5763	26	7932	19	7827	0.584386	44.8136	2.24442	FALSE	83	2944	61	2276	0.716473	16.6328	0.515166	FALSE	1905	7
208459	DVU2949	1944	3054538	3054891	plus		membrane protein, putative (TIGR)	340	0.5763	88	10941	73	9537	1.16886	32.1794	1.61166	FALSE	210	26676	171	24395	1.04559	78.4588	2.41811	FALSE	4057	26
209576	DVU0630	1944	696887	697063	plus		hypothetical protein (TIGR)	177	0.5763	35	2805	31	2743	0.953472	15.8475	0.779658	FALSE	81	4221	64	3906	0.75171	23.8475	0.734982	FALSE	566	5
207130	DVU1671	1944	1750731	1752536	plus	msbA	ABC transporter, ATP-binding protein/permease protein (TIGR)	1802	0.5764	7	213	0	0	0	0.118202	0.00581526	TRUE	19	1533	0	0	0	0.850721	0.0263494	TRUE	461	4
206610	DVU1170	1944	1263761	1263949	minus		hypothetical protein (TIGR)	189	0.5767	40	3919	29	2154	0.835325	20.7354	1.01726	FALSE	101	4234	79	3426	0.868978	22.4021	0.690437	FALSE	905	5
207282	DVU1817	1944	1881747	1882058	minus	cyf	cytochrome c-553 (TIGR)	312	0.5769	71	2849	59	1986	1.02948	9.13141	0.447976	FALSE	175	9995	140	8893	0.932861	32.0353	0.987332	FALSE	2361	16
207253	DVU1788	1944	1851002	1852774	minus	rpoD	RNA polymerase sigma-70 factor (TIGR)	1765	0.5776	5	140	1	7	0.00308443	0.0793201	0.00388388	TRUE	5	27	0	0	0	0.0152975	0.00047147	TRUE	305	2
207373	DVU1905	1944	1981641	1981865	plus		hypothetical protein (TIGR)	225	0.5778	45	5933	28	4519	0.677477	26.3689	1.29114	FALSE	100	5671	71	4329	0.656023	25.2044	0.776805	FALSE	1551	9
207163	DVU1703	1944	1777728	1781027	minus		type I restriction-modification enzyme, R subunit (TIGR)	3286	0.5779	670	96990	525	84707	0.869783	29.5161	1.44525	FALSE	1880	183337	1499	156482	0.948369	55.7934	1.71956	FALSE	39661	172
207446	DVU1975	1944	2049015	2050763	minus		methyl-accepting chemotaxis protein (TIGR)	1749	0.578	314	36948	263	30554	0.818626	21.1252	1.03638	FALSE	858	63343	719	51246	0.854639	36.2167	1.1162	FALSE	12882	75
209558	DVU0614	1944	683049	683330	minus		hypothetical protein (TIGR)	282	0.578	98	15710	81	10761	1.56371	55.7092	2.73303	FALSE	189	15601	152	11227	1.12057	55.3227	1.70505	FALSE	2690	15
208437	DVU2927	1944	3023830	3024213	plus	rplL	ribosomal protein L7/L12 (TIGR)	384	0.5781	0	0	0	0	0	0	0	TRUE	2	4	2	4	0.0108279	0.0104167	0.000321043	TRUE	0	0
209065	DVU0133	1944	169361	170083	plus		hypothetical protein (TIGR)	723	0.5781	158	33573	128	16832	0.963809	46.4357	2.25138	FALSE	437	31747	351	21131	1.00928	43.9101	1.35677	FALSE	13793	48
206773	DVU1331	1944	1407515	1408441	plus		transcriptional regulator, LysR family (TIGR)	916	0.5782	203	11872	170	9758	1.01035	12.9607	0.62505	FALSE	420	16978	351	14181	0.796627	18.5349	0.572709	FALSE	6028	44
206348	DVU0918	1944	1010942	1011643	minus	atpB	ATP synthase F0, A subunit (TIGR)	702	0.5783	43	728	28	428	0.21714	1.03704	0.0502795	FALSE	18	103	13	60	0.038499	0.146724	0.0045336	TRUE	17	1
207245	DVU1780	1944	1843438	1843743	minus		conserved hypothetical protein (TIGR)	306	0.5784	80	12808	58	12059	1.03187	41.8562	2.01858	FALSE	195	19770	154	15208	1.04627	64.6078	1.99631	FALSE	3491	20
207259	DVU1794	1944	1857725	1857928	minus		hypothetical protein (TIGR)	204	0.5784	45	6102	37	5695	0.987395	29.9118	1.44254	FALSE	129	12666	105	9898	1.07005	62.0882	1.91846	FALSE	1995	13
209080	DVU0148	1944	181719	182330	minus		lipoprotein, putative (TIGR)	612	0.5784	166	17925	131	15392	1.1653	29.2892	1.408	FALSE	398	28551	318	23275	1.08024	46.652	1.44149	FALSE	5568	32
206365	DVU0934	1944	1024764	1025024	plus		hypothetical protein (TIGR)	237	0.5785	44	8083	35	7878	0.803969	34.1055	1.63288	FALSE	117	7293	105	6646	0.921053	30.7722	0.948403	FALSE	1471	9
206744	DVU1302	1944	1393231	1393548	plus	rpsJ	ribosomal protein S10 (TIGR)	318	0.5786	1	9	1	9	0.0171195	0.0283019	0.00134818	TRUE	0	0	0	0	0	0	0	TRUE	0	0
208886	DVU3359	1944	3529990	3530409	minus		hypothetical protein (TIGR)	420	0.5786	89	5635	70	3345	0.907336	13.4167	0.639114	FALSE	53	984	30	170	0.148496	2.34286	0.0713239	TRUE	1874	7
207005	DVU1557	1944	1634075	1634290	minus		hypothetical protein (TIGR)	212	0.5787	50	8541	39	6160	1.00149	40.2877	1.92887	FALSE	122	10546	92	6987	0.902185	49.7453	1.5144	FALSE	2399	6
208342	DVU2833	1944	2939513	2939842	plus		hypothetical protein (TIGR)	330	0.5788	84	19373	70	17622	1.15479	58.7061	2.81069	FALSE	203	22902	167	18529	1.05207	69.4	2.11275	FALSE	8226	33
206200	DVU0773	1944	864023	864262	plus		hypothetical protein (TIGR)	240	0.5792	40	4792	34	4650	0.771236	19.9667	0.95595	FALSE	116	5380	97	4672	0.840241	22.4167	0.682433	FALSE	2008	6
207203	DVU1742	1944	1810417	1810656	plus		prevent-host-death family protein (TIGR)	240	0.5792	44	3299	35	3106	0.793919	13.7458	0.655165	FALSE	131	6025	98	4310	0.848904	25.1042	0.764241	FALSE	2355	15
206358	DVU0927	1944	1017855	1018163	plus	rplU	ribosomal protein L21 (TIGR)	309	0.5793	0	0	0	0	0	0	0	TRUE	0	0	0	0	0	0	0	TRUE	0	0
207497	DVU2024	1944	2105239	2106303	minus		conserved hypothetical protein (TIGR)	1057	0.5793	194	21587	168	18362	0.865274	20.4229	0.981776	FALSE	602	62064	498	54504	0.979485	58.7171	1.78753	FALSE	13175	55
208015	DVU2518	1944	2632092	2632526	plus	rplM	ribosomal protein L13 (TIGR)	435	0.5793	0	0	0	0	0	0	0	TRUE	0	0	0	0	0	0	0	TRUE	0	0
207325	DVU1859	1944	1926709	1926834	plus		hypothetical protein (TIGR)	110	0.5794	19	1043	18	1037	0.890839	9.48182	0.453964	FALSE	70	6840	55	6619	1.03947	62.1818	1.89301	FALSE	465	3
208432	DVU2922	1944	3020976	3021227	plus	secE	preprotein translocase, SecE subunit (TIGR)	252	0.5794	0	0	0	0	0	0	0	TRUE	1	2	1	2	0.00824979	0.00793651	0.00024161	TRUE	0	0
207674	DVU2190	1944	2289318	2289512	minus		transcriptional regulator, putative (TIGR)	195	0.5795	34	2996	28	2697	0.781705	15.3641	0.732296	FALSE	105	4980	85	4481	0.906208	25.5385	0.777462	FALSE	1061	8
206341	DVU0913	1944	1007363	1007800	minus		conserved hypothetical protein (TIGR)	438	0.5799	111	110975	92	108137	1.14349	253.368	12.0762	FALSE	248	27087	204	23369	0.968277	61.8425	1.88266	FALSE	4044	18
209332	DVU0396	1944	444438	444725	plus	hup-1	DNA-binding protein HU (TIGR)	288	0.5799	13	2323	0	0	0	8.06597	0.384447	FALSE	46	742	19	118	0.137153	2.57639	0.0784325	TRUE	1682	8
206865	DVU1421	1944	1494855	1495316	minus		hypothetical protein (TIGR)	462	0.5801	70	7582	64	7314	0.754149	16.4113	0.782206	FALSE	207	7316	171	6682	0.769481	15.8355	0.482077	FALSE	1268	10
207085	DVU1633	1944	1716328	1716789	plus		PTS system, IIB component (TIGR)	462	0.5801	199	80984	155	59953	1.82646	175.29	8.35481	FALSE	138	4357	103	3093	0.463488	9.43074	0.287098	FALSE	1485	8
206279	DVU0852	1944	941500	942297	plus		extracellular solute-binding protein, putative (TIGR)	798	0.5802	135	22100	114	19523	0.777716	27.6942	1.31998	FALSE	402	35669	334	33221	0.870136	44.698	1.36073	FALSE	8733	33
207305	DVU1839	1944	1909875	1910198	minus	trx	thioredoxin (TIGR)	323	0.5802	2	41	0	0	0	0.126935	0.00605008	TRUE	6	88	0	0	0	0.272446	0.00815738	TRUE	0	0
207698	DVU2214	1944	2311050	2311223	plus		hypothetical protein (TIGR)	174	0.5805	38	3309	32	3210	1.0012	19.0172	0.906415	FALSE	114	9419	94	8944	1.12311	54.1322	1.55938	FALSE	2682	10
11399203	DORF37658	1944	1897098	1897691	plus			440	0.5808	61	3060	53	2102	0.655756	6.95455	0.331473	FALSE	199	8429	178	7099	0.841029	19.1568	0.57358	FALSE	2665	21
209445	DVU0507	1944	579650	579940	minus		conserved hypothetical protein (TIGR)	291	0.5808	57	6002	46	5592	0.860566	20.6254	0.98749	FALSE	176	10839	139	8820	0.993037	37.2474	1.13392	FALSE	3048	13
209631	DVUA0089	1945	121289	121906	minus		hypothetical protein (TIGR)	618	0.5809	123	8693	106	7878	0.933763	14.0663	0.670441	FALSE	301	11353	245	9908	0.824178	18.3706	0.550038	FALSE	4071	37
11399254	DORF526	1945	90359	90988	minus			512	0.581	116	10694	93	7908	0.988854	20.8867	0.994957	FALSE	288	25377	246	16133	0.998869	49.5645	1.4278	FALSE	8556	26
209313	DVU0378	1944	428443	428757	minus		thioredoxin, putative (TIGR)	315	0.581	69	3133	55	2713	0.950542	9.94603	0.473788	FALSE	176	8311	137	7019	0.904177	26.3841	0.757821	FALSE	1657	16
206228	DVU0802	1944	888398	888514	plus		hypothetical protein (TIGR)	117	0.5812	27	5070	23	4959	1.07019	43.3333	2.06422	FALSE	60	6766	50	6426	0.888439	57.8291	1.65885	FALSE	1259	6
207044	DVU1593	1944	1675754	1676116	plus	cheY-1	chemotaxis protein CheY (TIGR)	363	0.5813	88	5216	72	4548	1.0798	14.3691	0.680189	FALSE	216	11924	177	10331	1.0137	32.8485	0.94227	FALSE	3933	26
206944	DVU1499	1944	1574511	1574780	minus		hypothetical protein (TIGR)	270	0.5815	79	5668	65	4710	1.3106	20.9926	0.993722	FALSE	161	13945	133	11795	1.02407	51.6481	1.48154	FALSE	3914	13
209250	DVU0316	1944	360401	360811	minus	flgB	flagellar basal-body rod protein FlgB (TIGR)	410	0.5815	132	190107	110	177075	1.46059	463.676	21.9489	FALSE	264	28679	221	25833	1.1206	69.9488	2.0065	FALSE	6598	27
209441	DVU0504	1944	577418	577687	minus	rpsO	ribosomal protein S15 (TIGR)	270	0.5815	2	6	2	6	0.040326	0.0222222	0.00105857	TRUE	0	0	0	0	0	0	0	TRUE	0	0
207208	DVU1746	1944	1812266	1813375	plus		C-5 cytosine-specific DNA methylase family protein (TIGR)	1110	0.582	73	2569	42	1435	0.20599	2.31441	0.110249	FALSE	266	4423	176	2456	0.329635	3.98468	0.114451	FALSE	1762	8
206617	DVU1177	1944	1268360	1269022	minus		hypothetical protein (TIGR)	663	0.5822	119	15557	107	14405	0.878597	23.4646	1.11839	FALSE	356	42399	316	37900	0.990871	63.9502	1.83682	FALSE	12318	30
207082	DVU1630	1944	1714491	1714940	plus	ptsN	PTS system, IIA component (TIGR)	450	0.5822	115	19869	102	18862	1.23398	44.1533	2.10447	FALSE	218	10226	188	7968	0.868538	22.7244	0.652705	FALSE	1904	10
208168	DVU2669	1944	2780816	2781052	plus		conserved domain protein (TIGR)	237	0.5823	37	3401	25	1291	0.574263	14.3502	0.683971	FALSE	120	5932	101	4580	0.885965	25.0295	0.718913	FALSE	4177	9
207213	DVU1750	1944	1818336	1819118	plus		hypothetical protein (TIGR)	783	0.5824	165	27789	142	23972	0.987293	35.4904	1.69062	FALSE	485	46854	410	42175	1.08859	59.8391	1.71873	FALSE	7804	40
207511	DVU2038	1944	2118007	2118303	plus		hypothetical protein (TIGR)	297	0.5825	93	13197	78	9730	1.42974	44.4343	2.10338	FALSE	182	25137	152	17067	1.06397	84.6364	2.42782	FALSE	6529	20
206921	DVU1475	1944	1555564	1556241	plus		PhoU family protein (TIGR)	678	0.5826	99	27113	79	19773	0.634332	39.9897	1.89298	FALSE	335	17480	263	13491	0.806435	25.7817	0.739557	FALSE	3410	22
207142	DVU1683	1944	1761202	1762938	plus		hypothetical protein (TIGR)	1733	0.5826	345	59512	262	35393	0.823042	34.3405	1.59537	FALSE	1029	74449	832	60792	0.998087	42.9596	1.22689	FALSE	19911	109
206759	DVU1317	1944	1399612	1399992	plus	rpsH	ribosomal protein S8 (TIGR)	381	0.5827	0	0	0	0	0	0	0	TRUE	0	0	0	0	0	0	0	TRUE	2	1
207242	DVU1777	1944	1841010	1841747	minus	cynT	carbonic anhydrase (TIGR)	667	0.5827	30	1960	26	1713	0.21221	2.93853	0.139101	FALSE	116	2875	99	2458	0.308569	4.31034	0.123644	FALSE	5886	30
208383	DVU2874	1944	2968828	2969256	minus		hypothetical protein (TIGR)	421	0.5828	123	17754	99	15680	1.28018	42.171	2.00885	FALSE	262	27622	213	23959	1.05182	65.6105	1.87205	FALSE	9645	39
408312	DVU1290	1944	1384047	1385051	minus	DsrM	Inner membrane protein binds 2 heme b (Shelley Haveman)	1005	0.5831	14	184	6	84	0.0325016	0.183085	0.00872632	TRUE	9	74	2	8	0.00413721	0.0736318	0.00210093	TRUE	478	5
11399175	DORF9585	1944	1245158	1245361	minus			204	0.5833	41	2182	33	2051	0.88065	10.6961	0.509805	FALSE	119	4411	88	3866	0.896801	21.6225	0.62025	FALSE	2123	9
206950	DVU1504	1944	1579915	1580382	minus		terminase, small subunit (TIGR)	468	0.5833	107	15297	83	12676	0.965498	32.6859	1.56486	FALSE	264	20540	214	15385	0.95063	43.8889	1.25897	FALSE	4869	19
207223	DVU1758	1944	1823074	1823781	plus		lipoprotein, putative (TIGR)	708	0.5833	119	11456	84	7980	0.6459	16.1808	0.771222	FALSE	409	27526	317	19609	0.930828	38.8785	1.10932	FALSE	4979	29
207506	DVU2033	1944	2114748	2116019	plus		hypothetical protein (TIGR)	1272	0.5833	362	42725	278	35414	1.18981	33.5888	1.60094	FALSE	834	79244	638	68047	1.04274	62.2987	1.74609	FALSE	20656	89
208486	DVU2973	1944	3082212	3082487	minus	hup	integration host factor, beta subunit (TIGR)	276	0.5833	81	10326	66	9833	1.30183	37.413	1.78321	FALSE	151	8911	118	7382	0.888825	32.2862	0.90491	FALSE	2914	16
209173	DVU0240	1944	272970	273377	minus		hypothetical protein (TIGR)	408	0.5833	93	13732	80	12392	1.06745	33.6569	1.61135	FALSE	241	18774	209	16368	1.06495	46.0147	1.31293	FALSE	7078	39
209636	DVUA0084	1945	111110	111301	plus		transcriptional regulator, AbrB family (TIGR)	192	0.5833	33	2899	25	1311	0.708856	15.099	0.722898	FALSE	77	4384	62	3020	0.671327	22.8333	0.6515	FALSE	1045	6
208945	DVU0018	1944	20136	22385	plus		methyl-accepting chemotaxis protein, putative (TIGR)	2250	0.5836	539	87916	422	73875	1.02106	39.0738	1.87159	FALSE	1372	125181	1104	103800	1.02007	55.636	1.59594	FALSE	33039	140
206206	DVU0779	1944	869189	869719	minus	atpF2	ATP synthase F0, B subunit, putative (TIGR)	527	0.5838	90	3305	71	2575	0.733444	6.27135	0.300255	FALSE	51	439	43	362	0.169629	0.833017	0.0239264	TRUE	401	6
206740	DVU1299	1944	1390020	1390490	plus	rpsG	ribosomal protein S7 (TIGR)	471	0.5839	1	3	1	3	0.0115584	0.00636943	0.000304951	TRUE	2	5	2	5	0.0088278	0.0106157	0.000304911	TRUE	0	0
207135	DVU1676	1944	1755893	1756243	minus	secG	preprotein translocase, SecG subunit (TIGR)	351	0.584	16	958	12	872	0.18612	2.72934	0.130674	FALSE	57	3266	43	2732	0.254686	9.30484	0.266913	FALSE	1586	7
206671	DVU1232	1944	1319932	1320270	plus	glnB-1	nitrogen regulatory protein P-II (TIGR)	339	0.5841	87	9136	75	8919	1.20443	26.9499	1.29029	FALSE	210	22040	179	21378	1.09773	65.0147	1.86497	FALSE	4763	17
207792	DVU2305	1944	2398490	2399119	plus		conserved hypothetical protein (TIGR)	622	0.5841	131	8662	111	8039	0.97152	13.926	0.667041	FALSE	223	5836	179	5474	0.598282	9.38264	0.269494	FALSE	3088	21
208082	DVU2584	1944	2705433	2706365	plus	corA	transporter, CorA family (TIGR)	933	0.5841	161	13233	135	10910	0.787719	14.1833	0.684011	FALSE	552	32388	461	27484	1.02722	34.7138	1	FALSE	7487	45
408328	DVU1497	1944	1573624	1573950	minus		head-tail adaptor, putative (TIGR)	318	0.5841	81	15126	66	14198	1.12989	47.566	2.29395	FALSE	172	19667	136	17016	0.88911	61.8459	1.78159	FALSE	6033	27
207998	DVU2501	1944	2612553	2613389	minus		cell division protein FtsQ, putative (TIGR)	827	0.5842	8	2093	0	0	0	2.53083	0.122054	TRUE	48	1240	4	26	0.0100554	1.4994	0.043193	TRUE	268	3
207464	DVU1992	1944	2071422	2072066	minus	cat	antibiotic acetyltransferase (TIGR)	645	0.5845	130	15726	93	13070	0.784951	24.3814	1.17583	FALSE	359	32229	278	24677	0.896042	49.9674	1.43519	FALSE	7412	33
209119	DVU0186	1944	230021	230800	plus		conserved hypothetical protein (TIGR)	780	0.5846	159	9237	136	7039	0.949213	11.8423	0.571114	FALSE	400	18265	323	15073	0.860897	23.4167	0.672588	FALSE	8563	47
209193	DVU0259	1944	303681	304070	minus	divK	DNA-binding response regulator (TIGR)	390	0.5846	58	5639	43	3821	0.600238	14.459	0.692567	FALSE	182	10671	143	7996	0.762281	27.3615	0.784875	FALSE	3615	18
209483	DVU0544	1944	615721	616122	plus		hypothetical protein (TIGR)	401	0.5846	135	15350	105	9908	1.42549	38.2793	1.83271	FALSE	312	28308	249	22807	1.29092	70.5935	2.025	FALSE	7626	32
206724	DVU1283	1944	1375922	1376800	plus	galU	UTP-glucose-1-phosphate uridylyltransferase (TIGR)	879	0.5848	133	13525	101	7814	0.625535	15.3868	0.737009	FALSE	452	17357	366	13194	0.865637	19.7463	0.567165	FALSE	5313	29
208904	DVU3376	1944	3548478	3550052	minus		sulfatase family protein (TIGR)	1575	0.5848	413	54348	323	40824	1.11646	34.5067	1.66414	FALSE	960	74561	742	57535	0.979415	47.3403	1.36373	FALSE	22915	108
208282	DVU2776	1944	2883462	2883779	plus	dsrC	dissimilatory sulfite reductase, gamma subunit (TIGR)	318	0.5849	0	0	0	0	0	0	0	TRUE	0	0	0	0	0	0	0	TRUE	0	0
206129	DVU0704	1944	784042	784641	plus	lepB	signal peptidase I (TIGR)	600	0.585	10	332	0	0	0	0.553333	0.0268277	TRUE	27	1094	1	2	0.00346491	1.82333	0.0548132	TRUE	164	2
207673	DVU2189	1944	2288804	2289244	minus		transcriptional regulator cII, putative (TIGR)	441	0.585	86	8171	75	7903	0.925853	18.5283	0.907234	FALSE	238	19155	197	17822	0.928691	43.4354	1.30576	FALSE	5224	23
207105	DVU1647	1944	1726001	1727239	minus	lysA-1	diaminopimelate decarboxylase (TIGR)	1239	0.5851	381	50465	299	42975	1.31377	40.7304	1.97477	FALSE	665	48041	527	41543	0.884266	38.774	1.16563	FALSE	10767	53
207575	DVU2100	1944	2189292	2189708	minus		universal stress protein family (TIGR)	417	0.5851	95	18614	74	14227	0.966084	44.6379	2.18568	FALSE	226	22649	190	18017	0.947242	54.3141	1.6328	FALSE	4120	22
408323	DVU1487	1944	1565472	1565900	minus		conserved domain protein (TIGR)	418	0.5851	104	14980	80	10011	1.04192	35.8373	1.75476	FALSE	272	25276	214	14111	1.06434	60.4689	1.74193	FALSE	7976	20
206180	DVU0754	1944	846259	846393	minus		hypothetical protein (TIGR)	131	0.5852	24	1206	21	881	0.872705	9.20611	0.450774	FALSE	58	3612	45	2927	0.714142	27.5725	0.794281	FALSE	112	2
206760	DVU1318	1944	1400005	1400544	plus	rplF	ribosomal protein L6 (TIGR)	540	0.5852	3	15	3	15	0.0302445	0.0277778	0.00136013	TRUE	1	2	1	2	0.0038499	0.0037037	0.000106692	TRUE	0	0
206770	DVU1328	1944	1405300	1405926	plus	rpsD	ribosomal protein S4 (TIGR)	627	0.5853	0	0	0	0	0	0	0	TRUE	1	3	1	3	0.00331571	0.00478469	0.000137429	TRUE	0	0
207131	DVU1672	1944	1752533	1753159	plus		conserved hypothetical protein (TIGR)	619	0.5853	2	8	0	0	0	0.0129241	0.000626609	TRUE	5	111	2	5	0.00671712	0.179321	0.00516571	TRUE	53	0
209070	DVU0138	1944	173086	173466	plus		response regulator (TIGR)	381	0.5853	96	12551	86	12092	1.22883	32.9423	1.61301	FALSE	225	18261	191	16324	1.0422	47.9291	1.43237	FALSE	4673	23
11399189	DORF36392	1944	1710997	1711587	plus			587	0.5854	6	680	2	17	0.0185486	1.15843	0.0567223	TRUE	15	682	4	63	0.0141666	1.16184	0.0347218	TRUE	182	1
207035	DVU1584	1944	1666207	1667277	minus	rpoH	sigma 70 family protein (TIGR)	1071	0.5854	5	505	2	25	0.0101662	0.471522	0.0232678	TRUE	16	462	6	83	0.0116468	0.431373	0.0129679	TRUE	954	5
207251	DVU1786	1944	1849057	1850115	minus		GGDEF domain protein (TIGR)	1059	0.5855	203	23055	168	21801	0.86364	21.7705	1.06599	FALSE	537	37784	445	33594	0.87359	35.6789	1.07258	FALSE	10492	47
408326	DVU1495	1944	1572745	1573089	minus		hypothetical protein (TIGR)	345	0.5855	79	9774	66	8947	1.04146	28.3304	1.38719	FALSE	219	15683	176	13579	1.06056	45.458	1.38387	FALSE	2658	18
206937	DVU1490	1944	1567152	1569950	minus		tail tape measure protein, putative (TIGR)	2799	0.5856	610	76983	477	47212	0.927758	27.5038	1.34671	FALSE	1603	129017	1268	98526	0.941803	46.094	1.40323	FALSE	26867	119
207682	DVU2198	1944	2294218	2294415	minus		hypothetical protein (TIGR)	198	0.5859	39	2304	31	2075	0.852346	11.6364	0.569771	FALSE	92	3851	69	2730	0.724482	19.4495	0.600073	FALSE	530	6
209157	DVU0224	1944	261875	262270	plus		conserved hypothetical protein (TIGR)	396	0.5859	0	0	0	0	0	0	0	TRUE	1	7	1	7	0.00524987	0.0176768	0.00053813	TRUE	71	0
207280	DVU1815	1944	1878901	1880526	minus		cytochrome c oxidase, subunit I, putative (TIGR)	1626	0.5861	324	35885	270	31738	0.903988	22.0695	1.08905	FALSE	889	56684	727	49654	0.929517	34.861	1.06127	FALSE	11538	65
207146	DVU1687	1944	1766095	1766802	plus		glycosyl transferase, group 2 family protein (TIGR)	700	0.5862	143	12895	103	8731	0.801048	18.4214	0.922609	FALSE	365	28692	296	20201	0.879098	40.9886	1.24781	FALSE	5478	29
207086	DVU1634	1944	1716815	1717486	plus		membrane protein, putative (TIGR)	658	0.5863	267	98249	241	92636	1.99393	149.315	7.47819	FALSE	202	5225	178	4849	0.56239	7.94073	0.241738	FALSE	2043	15
209165	DVU0232	1944	266564	266812	plus		hypothetical protein (TIGR)	241	0.5863	54	4033	41	3674	0.92616	16.7344	0.838119	FALSE	169	7525	143	6197	1.23357	31.2241	0.93866	FALSE	1947	10
11399233	DORF19331	1944	2748428	2748589	minus			149	0.5864	32	3338	26	3253	0.949962	22.4027	1.122	FALSE	99	5584	81	4965	1.13017	37.4765	1.12662	FALSE	1767	9
206948	DVU1502	1944	1576954	1578213	minus		portal protein, HK97 family (TIGR)	1251	0.5865	279	38570	219	26155	0.953029	30.8313	1.54414	FALSE	744	55902	607	47363	1.00873	44.6859	1.33545	FALSE	18219	68
208276	DVU2770	1944	2877513	2877911	plus		response regulator (TIGR)	399	0.5865	74	9189	65	8416	0.88687	23.0301	1.13645	FALSE	227	14325	185	12609	0.963923	35.9023	1.07295	FALSE	2772	21
209459	DVU0521	1944	596207	596443	plus	csrA	carbon storage regulator (TIGR)	215	0.5865	47	10779	41	10421	1.03816	50.1349	2.45484	FALSE	150	10855	124	8674	1.19902	50.4884	1.45442	FALSE	3341	15
206368	DVU0937	1944	1028459	1028845	plus		hypothetical protein (TIGR)	387	0.5866	82	2525	62	2033	0.872168	6.52455	0.321962	FALSE	234	9783	187	7470	1.00456	25.2791	0.725139	FALSE	2815	19
207111	DVU1652	1944	1732139	1732663	minus	hit	HIT family protein (TIGR)	525	0.5867	118	10054	100	9211	1.03696	19.1505	0.945005	FALSE	357	21141	285	18542	1.12857	40.2686	1.15512	FALSE	3934	31
209648	DVUA0072	1945	96400	97737	minus		glycosyl transferase, group 1 family protein (TIGR)	1338	0.5867	147	8287	116	7287	0.471977	6.19357	0.30563	FALSE	279	3358	191	1969	0.296771	2.50972	0.0719921	FALSE	4919	44
207307	DVU1841	1944	1911438	1912451	minus	fbp	fructose-1,6-bisphosphatase (TIGR)	1014	0.5868	309	40362	253	35938	1.35832	39.8047	1.96422	FALSE	362	9875	301	6170	0.617123	9.73866	0.280541	FALSE	1869	21
207696	DVU2212	1944	2309563	2309925	plus		conserved hypothetical protein (TIGR)	363	0.5868	91	12855	77	11572	1.15479	35.4132	1.74751	FALSE	173	11748	136	9950	0.778889	32.3636	0.932298	FALSE	4840	24
206936	DVU1489	1944	1566799	1567149	minus		hypothetical protein (TIGR)	351	0.5869	84	16922	71	10391	1.10121	48.2108	2.37902	FALSE	226	24575	180	13695	1.06613	70.0142	2.09239	FALSE	4827	21
206205	DVU0778	1944	868641	869192	minus	atpH	ATP synthase, F1 delta subunit (TIGR)	548	0.587	122	4444	88	2459	0.874221	8.10949	0.400173	FALSE	80	1390	57	357	0.216241	2.5365	0.0758038	FALSE	375	4
207221	DVU1756	1944	1821372	1821635	plus		hypothetical protein (TIGR)	235	0.5871	62	8718	56	8123	1.2973	37.0979	1.81648	FALSE	164	11469	148	10607	1.30929	48.8043	1.4059	FALSE	1796	12
208169	DVU2670	1944	2781072	2781335	plus		hypothetical protein (TIGR)	264	0.5871	36	6639	28	2266	0.577396	25.1477	1.24095	FALSE	103	10741	82	4060	0.645734	40.6856	1.17203	FALSE	2889	7
208627	DVU3109	1944	3258440	3258640	minus		iron-sulfur cluster-binding protein (TIGR)	201	0.5871	51	8631	39	7832	1.0563	42.9403	2.11894	FALSE	137	11372	111	9551	1.14808	56.5771	1.62981	FALSE	3695	14
209191	DVU0257	1944	300822	301286	plus		acetyltransferase, GNAT family (TIGR)	465	0.5871	108	14015	82	9466	0.96002	30.1398	1.48729	FALSE	284	16297	222	11447	0.99253	35.0473	1.00961	FALSE	4532	16
206894	DVU1450	1944	1528690	1529130	minus		anti-sigma factor, putative (TIGR)	397	0.5873	80	17518	72	17232	0.987328	44.1259	2.17745	FALSE	208	18208	184	17147	0.963542	45.864	1.31562	FALSE	3867	16
209608	DVUA0115	1945	153276	153527	plus		type III secretion system protein, YscF family (TIGR)	252	0.5873	66	36168	53	26414	1.14497	143.524	7.08236	FALSE	160	35405	129	31085	1.06422	140.496	4.03018	FALSE	10460	25
206899	DVU1455	1944	1534209	1534952	minus		conserved hypothetical protein (TIGR)	744	0.5874	137	8521	95	4180	0.695136	11.453	0.565161	FALSE	281	12820	216	7930	0.603565	17.2312	0.491655	FALSE	5255	18
207021	DVU1571	1944	1653748	1654998	minus	rho	transcription termination factor Rho (TIGR)	1251	0.5875	31	519	20	321	0.0870346	0.414868	0.020778	FALSE	98	934	75	684	0.124637	0.746603	0.0214166	FALSE	558	6
207037	DVU1586	1944	1669924	1670391	plus	ccmG	thioredoxin family protein (TIGR)	467	0.5876	109	9798	75	6685	0.874307	20.9807	1.05856	FALSE	272	26489	218	15776	0.970472	56.7216	1.63398	FALSE	3947	19
206181	DVU0755	1944	846505	847872	minus		sensor histidine kinase, putative (TIGR)	1368	0.5877	313	37567	241	26491	0.95907	27.4613	1.39091	FALSE	800	55668	636	40329	0.966528	40.693	1.17224	FALSE	15552	69
206767	DVU1325	1944	1404246	1404359	plus	rpmJ	ribosomal protein L36 (TIGR)	114	0.5877	0	0	0	0	0	0	0	TRUE	0	0	0	0	0	0	0	TRUE	0	0
206990	DVU1542	1944	1608530	1608757	minus		hypothetical protein (TIGR)	228	0.5877	47	4099	41	3841	0.978968	17.9781	0.887151	FALSE	129	7159	106	6215	0.966528	31.3991	0.895907	FALSE	1524	14
209594	DVUA0131	1945	171056	172894	plus		CRISPR-associated protein, CT1133 family (TIGR)	1835	0.5878	390	76162	324	60884	0.961232	41.5052	2.0941	FALSE	1037	102331	833	86981	0.94374	55.7662	1.59967	FALSE	30295	144
208704	DVU3183	1944	3343927	3344307	plus	rbO	desulfoferrodoxin (TIGR)	381	0.5879	79	10814	64	8727	0.91448	28.3832	1.43205	FALSE	197	11868	155	7351	0.845766	31.1496	0.888787	FALSE	4362	15
206699	DVU1260	1944	1346657	1347940	plus		outer membrane protein P1, putative (TIGR)	1284	0.588	312	46146	251	33912	1.06421	35.9393	1.81328	FALSE	780	56099	629	44032	1.01843	43.6908	1.24662	FALSE	14680	75
209519	DVU0576	1944	640793	641224	minus	msrB	peptide methionine sulfoxide reductase MsrB (TIGR)	432	0.588	112	9548	93	7949	1.17198	22.1019	1.09064	FALSE	294	20950	241	17324	1.15978	48.4954	1.36754	FALSE	8356	29
206680	DVU1241	1944	1329016	1329333	plus		conserved hypothetical protein (TIGR)	318	0.5881	77	6639	59	5586	1.01005	20.8774	1.01221	FALSE	188	13110	138	10858	0.902185	41.2264	1.15698	FALSE	3331	12
408321	DVU1485	1944	1562106	1562741	minus		hypothetical protein (TIGR)	632	0.5881	142	16898	99	6498	0.852781	26.7373	1.29633	FALSE	379	25336	282	12193	0.927632	40.0886	1.12505	FALSE	6016	21
207123	DVU1664	1944	1743911	1744561	minus		GTP-binding protein (TIGR)	651	0.5883	16	1047	9	606	0.0752629	1.60829	0.0779763	FALSE	58	2304	22	734	0.0702563	3.53917	0.0993233	TRUE	664	5
206312	DVU0884	1944	974735	975079	plus	ftrB	conserved hypothetical protein (TIGR)	341	0.5884	70	18226	61	17637	0.973856	53.4487	2.56013	FALSE	200	30246	169	29416	1.03033	88.6979	2.486	FALSE	4885	20
206751	DVU1309	1944	1396614	1397252	plus	rpsC	ribosomal protein S3 (TIGR)	639	0.5884	3	11	2	9	0.0170392	0.0172144	0.000824549	TRUE	0	0	0	0	0	0	0	TRUE	0	0
207324	DVU1858	1944	1925817	1926353	minus		cold shock domain protein (TIGR)	537	0.5885	132	14329	103	11297	1.0442	26.6834	1.29371	FALSE	316	26599	251	20455	0.971724	49.5326	1.38829	FALSE	4466	35
207275	DVU1810	1944	1875340	1875762	minus		hypothetical protein (TIGR)	423	0.5887	78	5260	51	3508	0.656371	12.435	0.602896	FALSE	218	20437	163	9531	0.801107	48.3144	1.35414	FALSE	3478	11
208434	DVU2924	1944	3021847	3022269	plus	rplK	ribosomal protein L11 (TIGR)	423	0.5887	0	0	0	0	0	0	0	TRUE	0	0	0	0	0	0	0	TRUE	0	0
207303	DVU1837	1944	1908228	1909010	minus		competence protein, putative (TIGR)	724	0.5888	12	587	2	8	0.0150387	0.810773	0.0388351	TRUE	29	677	4	9	0.0114859	0.935083	0.0262083	TRUE	59	2
207321	DVU1855	1944	1922796	1923116	plus		integrase, truncation (TIGR)	321	0.5888	74	8525	61	8039	1.03453	26.5576	1.27151	FALSE	198	13276	157	12078	1.01681	41.3583	1.15918	FALSE	3292	19
206090	DVU0667	1944	738684	739673	minus		HD domain protein (TIGR)	990	0.5889	221	32385	184	24969	1.01182	32.7121	1.56617	FALSE	653	60812	537	47712	1.12767	61.4263	1.72164	FALSE	12352	57
206819	DVU1377	1944	1453245	1453733	plus	ilvN-2	acetolactate synthase, small subunit (TIGR)	489	0.589	78	9692	57	6784	0.634578	19.82	0.9489	FALSE	247	26734	198	13773	0.841782	54.6708	1.53428	FALSE	4124	17
208326	DVU2818	1944	2924566	2924784	minus		hypothetical protein (TIGR)	219	0.589	54	4714	50	3876	1.24293	21.5251	1.03053	FALSE	139	10820	123	10091	1.16763	49.4064	1.38654	FALSE	2960	12
209020	DVU0091	1944	116340	117062	plus		conserved hypothetical protein (TIGR)	723	0.5892	178	22351	148	20474	1.1144	30.9142	1.48004	FALSE	415	25968	332	22368	0.954648	35.917	1.00797	FALSE	7909	38
208538	DVU3024	1944	3143615	3143782	plus		hypothetical protein (TIGR)	152	0.5893	21	1245	20	1236	0.716318	8.19079	0.39214	FALSE	42	1181	41	1178	0.560769	7.76974	0.217768	FALSE	435	3
206485	DVU1051	1944	1153168	1153581	minus	ccmE	cytochrome c-type biogenesis protein CcmE (TIGR)	414	0.5894	0	0	0	0	0	0	0	TRUE	3	7	1	2	0.00502161	0.0169082	0.000473899	TRUE	93	1
207629	DVU2150	1944	2249277	2249639	minus	dksA	dnaK suppressor protein, putative (TIGR)	363	0.5895	12	115	7	55	0.104981	0.316804	0.0151673	FALSE	146	3507	119	2624	0.681528	9.66116	0.271131	FALSE	2129	8
208946	DVU0019	1944	22502	23110	minus	ngr	nigerythrin (TIGR)	609	0.5895	171	28364	137	23886	1.22468	46.5747	2.2298	FALSE	397	44205	314	38232	1.0719	72.5862	2.03443	FALSE	13343	50
209640	DVUA0079	1945	105582	106268	plus	cysC	adenylylsulfate kinase (TIGR)	687	0.5895	143	11984	124	9104	0.982617	17.444	0.835143	FALSE	417	25225	352	20641	1.0652	36.7176	1.02911	FALSE	4816	37
207248	DVU1783	1944	1846006	1846758	minus		cysteine-rich domain protein (TIGR)	745	0.5896	149	21142	110	14491	0.803814	28.3785	1.35864	FALSE	426	37847	326	24596	0.909714	50.8013	1.42385	FALSE	7118	28
206265	DVU0838	1944	926804	927037	minus		conserved hypothetical protein (TIGR)	234	0.5897	0	0	0	0	0	0	0	TRUE	0	0	0	0	0	0	0	TRUE	0	0
206398	DVU0966	1944	1063178	1063996	plus		amino acid ABC transporter, periplasmic amino acid-binding protein (TIGR)	819	0.5897	189	33807	173	33087	1.14996	41.2784	1.97718	FALSE	425	36851	344	35064	0.873209	44.9951	1.26111	FALSE	7291	36
206598	DVU1160	1944	1253139	1254152	minus		urea transporter, putative (TIGR)	1014	0.5897	236	32672	207	31443	1.11135	32.2209	1.54334	FALSE	578	53215	497	50158	1.01897	52.4803	1.4709	FALSE	15152	63
207413	DVU1943	1944	2017131	2017364	plus		hypothetical protein (TIGR)	234	0.5897	53	4742	43	3876	1.0004	20.265	0.991767	FALSE	150	6891	122	5230	1.0839	29.4487	0.825381	FALSE	3114	13
206831	DVU1388	1944	1460672	1461427	plus		conserved hypothetical protein (TIGR)	756	0.5899	135	40380	115	31186	0.828124	53.4127	2.61402	FALSE	441	46735	368	44460	1.01197	61.8188	1.72186	FALSE	11610	49
208074	DVU2577	1944	2690356	2691006	plus		DNA-binding response regulator, LuxR family (TIGR)	651	0.5899	113	5746	88	4791	0.735904	8.82642	0.431965	FALSE	363	19050	284	15181	0.906945	29.2627	0.815065	FALSE	7122	30
11399146	DORF3938	1944	264414	264713	minus			300	0.59	2	45	1	2	0.0181467	0.15	0.00718482	TRUE	7	141	1	3	0.00692982	0.47	0.0130911	TRUE	0	0
11399216	DORF39360	1944	2166576	2166914	plus			339	0.59	66	6693	58	6394	0.931424	19.7434	0.945229	FALSE	201	14928	176	13789	1.07934	44.0354	1.22603	FALSE	4124	23
207401	DVU1931	1944	2004416	2004859	plus		iron-sulfur cluster-binding protein (TIGR)	444	0.5901	97	9274	81	7154	0.993165	20.8874	1	FALSE	266	17255	217	12362	1.01606	38.8626	1.08201	FALSE	4575	19
206214	DVU0787	1944	874253	874723	minus		hypothetical protein (TIGR)	454	0.5902	83	21817	74	20237	0.887351	48.0551	2.30067	FALSE	153	14715	128	13489	0.586135	32.4119	0.902411	FALSE	4727	22
206727	DVU1286	1944	1380084	1381247	minus	DsrP	Integral membrane protein (Shelley Haveman)	1164	0.5902	6	55	1	10	0.00467699	0.0472509	0.00225211	TRUE	10	60	3	9	0.00535811	0.0515464	0.0014345	TRUE	145	1
206577	DVU1141	1944	1238043	1238474	minus		hypothetical protein (TIGR)	432	0.5903	125	21566	99	19640	1.24759	49.9213	2.37939	FALSE	301	28806	240	25510	1.15497	66.6806	1.85652	FALSE	5313	25
207935	DVU2442	1944	2547975	2548328	plus		heat shock protein, Hsp20 family (TIGR)	354	0.5904	72	6917	60	5792	0.922714	19.5395	0.931309	FALSE	208	17186	172	13585	1.01011	48.548	1.35223	FALSE	2530	16
206212	DVU0785	1944	871370	872485	minus	rodA	rod shape-determining protein RodA (TIGR)	1112	0.5905	9	398	1	2	0.0048957	0.357914	0.0170592	TRUE	21	310	1	3	0.00186956	0.278777	0.00776489	TRUE	3299	9
206650	DVU1211	1944	1301234	1301443	plus	rpmB	ribosomal protein L28 (TIGR)	210	0.5905	5	271	4	266	0.103696	1.29048	0.0615077	TRUE	1	2	1	2	0.00989975	0.00952381	0.000265271	TRUE	0	0
208617	DVU3100	1944	3240501	3240920	plus	tolR	biopolymer transport protein, ExbD/TolR family (TIGR)	420	0.5905	14	290	3	129	0.0388858	0.690476	0.0330571	TRUE	22	676	3	342	0.0148496	1.60952	0.0451113	TRUE	142	1
206742	DVU1300	1944	1390506	1392581	plus	fusA-1	translation elongation factor G (TIGR)	2076	0.5906	1	2	0	0	0	0.000963391	4.59e-05	TRUE	3	24	3	24	0.00300426	0.0115607	0.000322005	TRUE	2	1
207519	DVU2046	1944	2123012	2123182	plus		hypothetical protein (TIGR)	155	0.5906	27	4156	26	4138	0.91319	26.8129	1.27798	FALSE	83	5156	73	5047	0.979117	33.2645	0.92653	FALSE	1351	4
408342	DVU1964	1944	2041408	2041920	minus		transcriptional regulator, rrf2 protein, putative (TIGR)	513	0.5906	54	4420	48	3501	0.509382	8.61598	0.410625	FALSE	165	7655	144	6257	0.583564	14.922	0.415458	FALSE	2325	12
11399179	DORF10446	1944	1385824	1386771	minus			948	0.5907	224	22494	173	19504	0.993475	23.7278	1.12715	FALSE	615	69495	487	52924	1.06798	73.307	2.04008	FALSE	6572	33
206374	DVU0942	1944	1034493	1034927	plus	fur	ferric uptake regulator (Dmitry Rodionov)	435	0.5908	2	5	2	5	0.02503	0.0114943	0.000539882	TRUE	6	279	0	0	0	0.641379	0.0178491	TRUE	568	0
206685	DVU1246	1944	1332313	1333116	minus		membrane protein, putative (TIGR)	804	0.5908	135	9007	117	7190	0.792226	11.2027	0.532164	FALSE	413	16696	329	13466	0.850714	20.7662	0.578171	FALSE	7992	38
206768	DVU1326	1944	1404378	1404746	plus	rpsM	ribosomal protein S13 (TIGR)	369	0.5908	1	4	0	0	0	0.0108401	0.000509157	TRUE	0	0	0	0	0	0	0	TRUE	0	0
207839	DVU2351	1944	2447023	2447391	plus		hypothetical protein (TIGR)	369	0.5908	77	5705	60	2830	0.885206	15.4607	0.72197	FALSE	218	10175	174	8136	0.980317	27.5745	0.76738	FALSE	3157	17
206389	DVU0957	1944	1051786	1052049	plus	rpsR	ribosomal protein S18 (TIGR)	264	0.5909	0	0	0	0	0	0	0	TRUE	0	0	0	0	0	0	0	TRUE	87	1
207438	DVU1968	1944	2043063	2044304	plus		oxidoreductase, putative (TIGR)	1242	0.591	257	20552	208	17575	0.911719	16.5475	0.772721	FALSE	760	44256	605	35148	1.01269	35.6329	0.991638	FALSE	10094	64
207810	DVU2323	1944	2419003	2419425	plus		hypothetical protein (TIGR)	423	0.591	85	5497	71	4990	0.913771	12.9953	0.610384	FALSE	239	10197	190	9152	0.933806	24.1064	0.671169	FALSE	2189	18
408322	DVU1486	1944	1562738	1565050	minus		tail fiber protein, truncation (TIGR)	2309	0.591	554	55974	439	43869	1.03505	24.2417	1.13862	FALSE	1467	128132	1175	99808	1.05793	55.4924	1.54502	FALSE	26945	117
209159	DVU0226	1944	262657	263796	minus		hypothetical protein (TIGR)	1140	0.5912	259	45421	206	39901	0.983743	39.843	1.86055	FALSE	673	64998	526	55188	0.959234	57.0158	1.58671	FALSE	25680	81
206203	DVU0776	1944	866236	867111	minus	atpG	ATP synthase, F1 gamma subunit (TIGR)	876	0.5913	168	5995	136	5293	0.84519	6.84361	0.321442	FALSE	149	1254	121	1021	0.287161	1.43151	0.039856	FALSE	729	8
206264	DVU0837	1944	926250	926780	minus	rimM	16S rRNA processing protein RimM (TIGR)	531	0.5913	3	303	0	0	0	0.570621	0.0268019	TRUE	11	1200	1	2	0.00391516	2.25989	0.0629197	TRUE	545	2
207039	DVU1588	1944	1670936	1671466	plus	hpt	hypoxanthine phosphoribosyltransferase (TIGR)	531	0.5913	94	4994	73	3176	0.748424	9.4049	0.446761	FALSE	289	12896	226	7997	0.884825	24.2863	0.676455	FALSE	4388	21
207899	DVU2408	1944	2512382	2512660	minus		hypothetical protein (TIGR)	268	0.5914	69	13785	54	3500	1.09693	51.4366	2.41596	FALSE	183	11967	152	7008	1.1791	44.653	1.24323	FALSE	2075	12
209292	DVU0358	1944	407342	408085	plus		hypothetical protein (TIGR)	744	0.5914	186	13746	150	11180	1.09758	18.4758	0.867803	FALSE	482	32596	395	27242	1.10374	43.8118	1.21981	FALSE	13245	60
11399154	DORF27863	1944	468477	468596	plus			120	0.5917	20	3734	15	3454	0.680502	31.1167	1.46154	FALSE	65	9334	51	8771	0.883553	77.7833	2.16653	FALSE	2453	6
206475	DVU1041	1944	1143464	1144237	minus	tatC	Sec-independent protein translocase TatC (TIGR)	774	0.5917	22	2062	4	29	0.0281344	2.66408	0.126552	TRUE	37	3694	7	36	0.0188018	4.77261	0.132933	TRUE	692	2
208279	DVU2773	1944	2880709	2881575	minus		membrane protein, putative (TIGR)	867	0.5917	234	24927	194	20223	1.21815	28.7509	1.37022	FALSE	565	53752	465	44987	1.11501	61.9977	1.73682	FALSE	12006	66
209584	DVU0638	1944	707913	708779	minus		membrane protein, putative (TIGR)	867	0.5917	218	22487	170	19868	1.06745	25.9366	1.23621	FALSE	572	37196	455	29279	1.09103	42.902	1.20244	FALSE	10446	54
206947	DVU1501	1944	1576227	1576961	minus	clpP	ClpP protease family protein (TIGR)	727	0.5918	147	42061	119	22754	0.891111	57.8556	2.75756	FALSE	426	38278	345	26193	0.986571	52.652	1.47572	FALSE	11301	36
207239	DVU1774	1944	1838748	1839629	plus		hypothetical protein (TIGR)	882	0.5918	190	26930	154	20998	0.950542	30.5329	1.45515	FALSE	491	46600	403	35198	0.949905	52.8345	1.48012	FALSE	9543	45
208564	DVU3049	1944	3175305	3175718	minus		hemerythrin family protein (TIGR)	414	0.5918	112	10074	84	8938	1.10458	24.3333	1.15591	FALSE	262	13853	205	11671	1.02943	33.4614	0.932013	FALSE	3254	19
209547	DVU0603	1944	673432	673698	minus		hypothetical protein (TIGR)	263	0.5918	59	3082	46	2134	0.952185	11.7186	0.550421	FALSE	135	7662	100	6147	0.790474	29.1331	0.811122	FALSE	1579	11
207040	DVU1589	1944	1671497	1672285	plus		hypothetical protein (TIGR)	789	0.5919	184	22612	147	17774	1.01428	28.6591	1.36139	FALSE	548	41934	450	34411	1.18571	53.1483	1.47975	FALSE	7942	33
207745	DVU2260	1944	2353584	2354198	minus	rrmJ	ribosomal RNA large subunit methyltransferase J (TIGR)	615	0.5919	97	4970	77	4182	0.681608	8.0813	0.379576	FALSE	325	16448	252	13345	0.851861	26.7447	0.744625	FALSE	4775	22
209236	DVU0302	1944	348841	349308	minus		chemotaxis protein CheX, putative (TIGR)	468	0.5919	103	9852	86	8982	1.0004	21.0513	0.988772	FALSE	298	20738	246	16704	1.09278	44.312	1.23373	FALSE	8556	25
11399234	DORF43224	1944	2796326	2796499	plus			174	0.592	34	6201	26	5818	0.813474	35.6379	1.69291	FALSE	87	2691	63	1990	0.752722	15.4655	0.43059	FALSE	1202	3
206211	DVU0784	1944	870985	871332	minus		conserved hypothetical protein (TIGR)	348	0.592	85	8131	66	6095	1.03249	23.3649	1.11354	FALSE	222	22320	178	17327	1.06337	64.1379	1.78573	FALSE	6503	17
207316	DVU1850	1944	1918297	1918725	plus		CBS domain protein (TIGR)	429	0.5921	88	10925	65	6177	0.824851	25.4662	1.21379	FALSE	257	11739	193	8196	0.935284	27.3636	0.76217	FALSE	2732	12
206447	DVU1013	1944	1115282	1116652	minus		type I secretion outer membrane protein, TolC family (TIGR)	1371	0.5923	228	17589	208	16645	0.825934	12.8293	0.611481	FALSE	739	57541	636	53167	0.964413	41.9701	1.16901	FALSE	13206	71
208692	DVU3171	1944	3327925	3328314	plus		cytochrome c3 (TIGR)	390	0.5923	6	146	4	19	0.0558361	0.374359	0.0178414	TRUE	6	247	0	0	0	0.633333	0.0176332	TRUE	211	3
209463	DVU0524	1944	597634	598050	minus		hypothetical protein (TIGR)	417	0.5923	82	6620	69	4887	0.900808	15.8753	0.756661	FALSE	224	11307	180	9700	0.897387	27.1151	0.754938	FALSE	1419	10
11399161	DORF6830	1944	770661	771293	minus			633	0.5924	141	15012	113	11740	0.971838	23.7156	1.13025	FALSE	374	32471	299	27156	0.981999	51.297	1.42821	FALSE	11915	46
11399166	DORF7930	1944	970544	970678	minus			135	0.5926	30	1208	24	948	0.967825	8.94815	0.426455	FALSE	69	5068	52	3738	0.80078	37.5407	1.04473	FALSE	894	3
206824	DVU1382	1944	1455600	1455923	minus		HesB family selenoprotein (TIGR)	324	0.5926	12	153	10	136	0.168025	0.472222	0.0225054	TRUE	84	805	62	652	0.397823	2.48457	0.0691438	FALSE	292	5
207227	DVU1762	1944	1825786	1826244	plus		membrane protein, putative (TIGR)	459	0.5926	80	10647	71	10107	0.842103	23.1961	1.10549	FALSE	266	17181	220	14846	0.996445	37.4314	1.04169	FALSE	5254	22
207964	DVU2470	1944	2577229	2577930	minus	b0786	membrane protein, putaive (TIGR)	702	0.5926	156	17869	129	15262	1.0004	25.4544	1.21312	FALSE	363	21434	299	18830	0.885478	30.5328	0.849706	FALSE	6502	31
206835	DVU1392	1944	1464438	1465154	plus		NLP/P60 family protein (TIGR)	717	0.5927	153	17030	118	14501	0.895947	23.7517	1.13207	FALSE	374	39645	304	35507	0.88145	55.2929	1.5059	FALSE	6675	26
207263	DVU1798	1944	1859305	1859820	minus		conserved hypothetical protein (TIGR)	516	0.593	136	8840	107	6488	1.12889	17.1318	0.820198	FALSE	320	21125	253	17305	1.01933	40.9399	1.11499	FALSE	4394	26
209115	DVU0182	1944	226416	227339	minus		radical SAM domain protein (TIGR)	924	0.5931	245	29995	194	25973	1.14301	32.4621	1.55415	FALSE	619	53255	493	43096	1.10922	57.6353	1.56969	FALSE	22291	81
208147	DVU2648	1944	2764569	2764895	plus		hypothetical protein (TIGR)	323	0.5933	66	9359	54	7137	0.910145	28.9752	1.38104	FALSE	179	18875	160	15079	1.02982	58.4365	1.59151	FALSE	4140	24
209652	DVUA0069	1945	90871	92028	minus		GtrA family protein, selenocysteine-containing (TIGR)	1040	0.5933	261	23162	229	20764	1.19873	22.2712	1.06141	FALSE	624	34134	564	31632	1.12743	32.8212	0.881734	FALSE	8774	50
206696	DVU1257	1944	1343358	1343630	plus		RNA-binding protein (TIGR)	273	0.5934	17	1985	15	1955	0.299122	7.27106	0.346528	FALSE	57	1319	47	1209	0.357914	4.8315	0.129076	FALSE	792	1
206882	DVU1438	1944	1515410	1516474	minus		cobyrinic acid a,c-diamide synthase family protein (TIGR)	1065	0.5934	300	34147	244	26824	1.24727	32.0629	1.52807	FALSE	414	10112	335	7609	0.653941	9.49484	0.25366	FALSE	6437	36
207311	DVU1845	1944	1914809	1915081	minus		hypothetical protein (TIGR)	269	0.5934	28	685	19	412	0.384522	2.54647	0.121361	FALSE	109	3842	83	2696	0.64146	14.2825	0.383698	FALSE	1022	7
209120	DVU0187	1944	231222	232313	minus		GGDEF domain protein (TIGR)	1092	0.5934	293	52033	240	45999	1.19649	47.6493	2.26349	FALSE	717	80244	574	63691	1.09278	73.4835	1.96315	FALSE	27637	86
408339	DVU1796	1944	1858208	1858330	minus		hypothetical protein (TIGR)	119	0.5935	27	1640	26	1268	1.18945	13.7815	0.654664	FALSE	61	6100	53	4970	0.925918	51.2605	1.36945	FALSE	2006	7
11399174	DORF9582	1944	1244858	1245076	minus			219	0.5936	58	7935	49	7406	1.21807	36.2329	1.72681	FALSE	144	12176	124	11022	1.17712	55.5982	1.49363	FALSE	3351	12
208286	DVU2780	1944	2886490	2887365	minus		membrane protein, putative (TIGR)	876	0.5936	221	35855	175	29986	1.08756	40.9304	1.95068	FALSE	547	45932	442	36658	1.04897	52.4338	1.42803	FALSE	10481	42
207675	DVU2191	1944	2290097	2290453	plus		hypothetical protein (TIGR)	349	0.5938	60	17360	52	16628	0.811143	49.7421	2.37085	FALSE	152	52515	137	50769	0.816091	150.473	4.09811	FALSE	8731	17
208258	DVU2752	1944	2860586	2861107	plus		rhodanese-like domain protein (TIGR)	522	0.5939	144	9992	114	7256	1.18892	19.1418	0.91235	FALSE	351	15441	280	12455	1.11514	29.5805	0.80562	FALSE	4424	30
208816	DVU3289	1944	3464096	3464260	minus		hypothetical protein (TIGR)	165	0.5939	35	2675	28	1960	0.923833	16.2121	0.772715	FALSE	89	5929	79	5648	0.995375	35.9333	0.97864	FALSE	4057	14
206777	DVU1335	1944	1411273	1411878	plus	clpP	ATP-dependent Clp protease, proteolytic subunit (TIGR)	606	0.5941	97	10877	84	10481	0.754616	17.9488	0.855492	FALSE	326	17297	265	15027	0.909111	28.5429	0.777363	FALSE	3407	27
206850	DVU1408	1944	1477612	1477914	plus		hypothetical protein (TIGR)	303	0.5941	53	5063	44	4908	0.79055	16.7096	0.796425	FALSE	160	9183	127	8324	0.871374	30.3069	0.81419	FALSE	2585	11
206862	DVU1419	1944	1492844	1494223	plus	atoC	sigma-54 dependent transcriptional regulator/response regulator (TIGR)	1376	0.5942	200	20840	159	16033	0.629069	15.1453	0.725095	FALSE	607	29574	481	22353	0.726725	21.4927	0.585352	FALSE	10342	53
207049	DVU1598	1944	1681361	1681705	minus		conserved hypothetical protein (TIGR)	345	0.5942	91	7239	68	4998	1.07302	20.9826	1.00456	FALSE	204	18716	160	13381	0.96415	54.2493	1.47747	FALSE	5918	21
208354	DVU2845	1944	2948707	2949135	plus	hit	HIT family protein (TIGR)	429	0.5944	114	16665	89	14852	1.12941	38.8462	1.85979	FALSE	250	20217	205	15308	0.993436	47.1259	1.28347	FALSE	8369	21
206884	DVU1440	1944	1516953	1517714	plus	rnc	ribonuclease III (TIGR)	762	0.5945	110	4107	84	3252	0.600128	5.38976	0.256868	FALSE	341	9119	256	5869	0.698439	11.9672	0.321496	FALSE	4867	32
206465	DVU1030	1944	1134798	1135241	minus		universal stress protein family (TIGR)	444	0.5946	85	7624	57	4146	0.698894	17.1712	0.822083	FALSE	257	15745	195	10793	0.913051	35.4617	0.965796	FALSE	3340	16
207908	DVU2417	1944	2525180	2525401	plus		SlyX protein (TIGR)	218	0.5946	38	4271	28	3841	0.699231	19.5917	0.93797	FALSE	135	9863	104	7448	0.991791	45.2431	1.21545	FALSE	1860	11
207050	DVU1599	1944	1681750	1682124	minus	crcB	crcB protein (TIGR)	375	0.5947	98	12346	81	10971	1.17591	32.9227	1.57696	FALSE	249	19777	212	16689	1.1753	52.7387	1.43633	FALSE	5615	28
208868	DVU3342	1944	3516572	3516988	plus		hypothetical protein (TIGR)	413	0.5947	111	13941	97	13288	1.27862	33.7554	1.63776	FALSE	280	25270	235	23413	1.18294	61.1864	1.70278	FALSE	8707	27
208636	DVU3118	1944	3267144	3267449	minus		conserved hypothetical protein (TIGR)	306	0.5948	78	15065	61	11745	1.08524	49.232	2.40941	FALSE	195	20825	153	18552	1.03947	68.0556	1.8948	FALSE	7177	26
208928	DVU0002	1944	1610	2764	plus	dnaN	DNA polymerase III, beta subunit (TIGR)	1155	0.5948	8	94	4	18	0.0188537	0.0813853	0.00398299	TRUE	11	133	1	2	0.00179995	0.115152	0.00320604	TRUE	7	0
207361	DVU1894	1944	1967938	1968132	minus		hypothetical protein (TIGR)	195	0.5949	53	4905	39	3685	1.0888	25.1538	1.23103	FALSE	109	10166	86	8270	0.916869	52.1333	1.45149	FALSE	2233	10
208146	DVU2647	1944	2764110	2764499	minus		endoribonuclease, L-PSP family (TIGR)	390	0.5949	76	9474	67	6342	0.935254	24.2923	1.19873	FALSE	211	20717	184	19218	0.980837	53.1205	1.48814	FALSE	5368	18
207283	DVU1818	1944	1882210	1883298	minus	secF	protein-export membrane protein SecF (TIGR)	1089	0.595	14	2539	2	6	0.00999819	2.3315	0.114103	TRUE	24	699	0	0	0	0.641873	0.017871	TRUE	98	0
206654	DVU1215	1944	1305895	1306509	minus		PAP2 family protein (TIGR)	615	0.5951	147	10050	102	7794	0.90291	16.3415	0.799751	FALSE	338	12880	266	10144	0.899187	20.9431	0.586707	FALSE	4340	32
206996	DVU1548	1944	1623964	1625178	plus		outer membrane transport protein, OmpP1/FadL/TodX family (TIGR)	1215	0.5951	460	66657	368	59804	1.64889	54.8617	2.68493	FALSE	834	73271	653	63501	1.11733	60.3053	1.68941	FALSE	15141	79
207133	DVU1674	1944	1754716	1755330	plus		transcriptional regulator, putative (TIGR)	615	0.5951	49	1118	36	606	0.318674	1.81789	0.0882007	FALSE	299	10290	233	6964	0.787634	16.7317	0.465844	FALSE	5505	33
207732	DVU2247	1944	2344057	2344671	minus	ahpC	alkyl hydroperoxide reductase C (Dmitry Rodionov)	615	0.5951	136	14379	110	12340	0.973726	23.3805	1.13438	FALSE	396	26918	320	20663	1.08173	43.7691	1.21862	FALSE	5062	31
206745	DVU1303	1944	1393561	1394190	plus	rplC	ribosomal protein L3 (TIGR)	630	0.5952	1	2	1	2	0.00864129	0.0031746	0.000155365	TRUE	1	2	1	2	0.00329992	0.0031746	8.89e-05	TRUE	57	1
208776	DVU3252	1944	3424702	3424953	plus		hypothetical protein (TIGR)	252	0.5952	60	16563	50	6755	1.08016	65.7262	3.24334	FALSE	133	8711	114	4709	0.940476	34.5675	0.970101	FALSE	3006	16
206675	DVU1236	1944	1325232	1325975	minus		amino acid ABC transporter, ATP-binding protein (TIGR)	730	0.5954	139	6398	116	4963	0.865076	8.76438	0.428929	FALSE	410	25472	346	20138	0.985364	34.8932	0.979241	FALSE	6467	32
206941	DVU1494	1944	1571570	1572733	minus		hypothetical protein (TIGR)	1164	0.5954	295	36628	231	23321	1.08038	31.4674	1.5528	FALSE	732	64926	583	49004	1.04126	55.7784	1.56536	FALSE	14528	70
209367	DVU0431	1944	485877	486269	minus		Ech hydrogenase, subunit EchD, putative (TIGR)	393	0.5954	104	6243	78	5674	1.08049	15.8855	0.78389	FALSE	268	17801	214	14814	1.13205	45.2952	1.27116	FALSE	4551	20
209561	DVU0616	1944	683510	683902	minus		hypothetical protein (TIGR)	385	0.5954	114	15538	86	10794	1.21607	40.3584	1.99154	FALSE	251	17455	194	12531	1.04757	45.3377	1.27236	FALSE	2880	13
209311	DVU0376	1944	427237	427503	minus		hypothetical protein (TIGR)	267	0.5955	67	6764	55	5827	1.12143	25.3333	1.23981	FALSE	164	8233	138	6134	1.07451	30.8352	0.863828	FALSE	3404	26
207038	DVU1587	1944	1670391	1670855	plus		acetyltransferase, GNAT family (TIGR)	464	0.5957	104	9481	86	8717	1.00902	20.4332	0.991383	FALSE	284	20078	231	17693	1.03499	43.2716	1.20422	FALSE	4959	27
208669	DVU3150	1944	3301599	3303332	minus	rpsA	ribosomal protein S1 (TIGR)	1717	0.5957	6	21	4	17	0.0126826	0.0122306	0.000598567	TRUE	17	86	3	7	0.00363241	0.0500874	0.00140317	TRUE	1466	6
209518	DVU0575	1944	640283	640564	minus		hypothetical protein (TIGR)	282	0.5957	72	6751	61	5591	1.17761	23.9397	1.16151	FALSE	161	10497	139	7929	1.02473	37.2234	1.04279	FALSE	2902	20
206266	DVU0839	1944	927121	927360	minus	rpsP	ribosomal protein S16 (TIGR)	240	0.5958	0	0	0	0	0	0	0	TRUE	0	0	0	0	0	0	0	TRUE	0	0
206729	DVU1288	1944	1382044	1382424	minus	DsrJ	Periplasmic (Sec) triheme cytochrome c (Shelley Haveman)	380	0.5958	8	44	3	11	0.0429791	0.115789	0.00554351	TRUE	3	20	0	0	0	0.0526316	0.0014647	TRUE	66	1
207490	DVU2017	1944	2094689	2095930	minus		ISDvu5, transposase (TIGR)	1242	0.5958	258	34262	194	18162	0.850353	27.5862	1.32071	FALSE	663	57053	502	39504	0.840283	45.9364	1.27838	FALSE	18945	63
209018	DVU0089	1944	113936	114739	minus		conserved hypothetical protein (TIGR)	804	0.5958	161	15614	127	11922	0.859938	19.4204	0.929767	FALSE	478	30108	364	25019	0.941215	37.4478	1.04215	FALSE	10127	36
207046	DVU1595	1944	1678334	1679209	plus	cheR-1	chemotaxis protein methyltransferase (TIGR)	876	0.5959	155	21300	112	15041	0.696039	24.3151	1.1641	FALSE	527	44364	397	36126	0.942171	50.6438	1.40938	FALSE	9361	43
206370	DVU0939	1944	1029677	1030426	plus		conserved hypothetical protein (TIGR)	750	0.596	168	58698	137	18467	0.99444	78.264	3.74695	FALSE	436	38979	350	22839	0.970175	51.972	1.44635	FALSE	7728	32
206985	DVU1537	1944	1604359	1604925	plus		lipoprotein, putative (TIGR)	567	0.5961	86	19714	65	19033	0.624093	34.769	1.65704	FALSE	291	18933	226	16363	0.828646	33.3915	0.929263	FALSE	2930	17
206244	DVU0817	1944	906158	906625	minus		hypothetical protein (TIGR)	468	0.5962	122	12548	108	7660	1.25631	26.812	1.27782	FALSE	294	18553	252	16455	1.11943	39.6432	1.07925	FALSE	5927	31
207224	DVU1759	1944	1823946	1824314	minus	mopB	molybdenum-binding protein, HTH domain (TIGR)	369	0.5962	96	28033	76	21665	1.12126	75.9702	3.60882	FALSE	245	31429	190	21189	1.07046	85.1734	2.31878	FALSE	7430	24
207106	DVU1648	1944	1727313	1727753	minus		lipoprotein, putative (TIGR)	424	0.5964	98	4348	85	3611	1.09137	10.2547	0.486176	FALSE	233	13887	200	12148	0.980636	32.7524	0.891656	FALSE	3440	24
207514	DVU2041	1944	2118990	2119985	plus		conserved hypothetical protein (TIGR)	996	0.5964	269	33155	214	25552	1.1697	33.2882	1.57819	FALSE	635	67082	506	57119	1.05617	67.3514	1.83359	FALSE	16444	67
208952	DVU0024	1944	27468	27638	plus		conserved hypothetical protein (TIGR)	171	0.5965	51	8187	41	4944	1.30529	47.8772	2.24878	FALSE	116	5070	92	4364	1.1185	29.6491	0.796758	FALSE	1575	10
206736	DVU1295	1944	1387712	1388995	minus	sat	sulfate adenylyltransferase (TIGR)	1284	0.5966	4	26	1	7	0.00423989	0.0202492	0.000960016	TRUE	0	0	0	0	0	0	0	TRUE	311	5
207323	DVU1857	1944	1923475	1925562	minus		methyl-accepting chemotaxis protein (TIGR)	2088	0.5967	446	61775	379	53308	0.988162	29.5857	1.38963	FALSE	1281	100642	1053	87910	1.04843	48.2002	1.31221	FALSE	22616	106
207125	DVU1666	1944	1745214	1745771	plus	efp	translation elongation factor P (TIGR)	558	0.5968	128	11880	103	9227	1.0049	21.2903	1	FALSE	307	10604	247	8297	0.920251	19.0036	0.517357	FALSE	3308	22
207404	DVU1934	1944	2007149	2007949	minus	phnE	phosphonate ABC transporter, permease protein (TIGR)	797	0.5968	186	15526	160	13787	1.0929	19.4806	0.913522	FALSE	429	21595	363	19379	0.946873	27.0954	0.728131	FALSE	5435	33
207510	DVU2037	1944	2116979	2117953	plus		cobS protein, putative (TIGR)	975	0.5969	276	36982	212	31320	1.18372	37.9303	1.77123	FALSE	690	59601	547	48583	1.16634	61.1292	1.64243	FALSE	16908	71
208107	DVU2608	1944	2726913	2727758	plus	motA-3	chemotaxis protein MotA (TIGR)	846	0.5969	165	20924	143	20109	0.920206	24.7329	1.15275	FALSE	528	47595	434	44387	1.0665	56.2589	1.51157	FALSE	7352	38
207250	DVU1785	1944	1847895	1848497	plus		membrane protein, MarC family (TIGR)	603	0.597	101	12913	86	12273	0.776427	21.4146	0.998091	FALSE	347	24189	296	20943	1.02051	40.1144	1.07767	FALSE	6820	29
207570	DVU2095	1944	2184248	2184448	minus	thiS	thiamine biosynthesis protein ThiS (TIGR)	200	0.597	52	8889	48	8301	1.30656	44.445	2.06974	FALSE	94	8602	77	7758	0.800395	43.01	1.14904	FALSE	750	7
209643	DVUA0076	1945	102804	104198	minus		ABC transporter, ATP-binding protein (TIGR)	1395	0.5971	336	88690	290	84462	1.13173	63.5771	2.9632	FALSE	712	43795	601	40311	0.895661	31.3943	0.843401	FALSE	15089	63
206272	DVU0846	1944	933076	933579	plus	ApsB	adenylylsulphate reductase, beta subunit (TIGR)	504	0.5972	8	54	6	29	0.0648097	0.107143	0.00499371	TRUE	3	11	1	2	0.0041249	0.0218254	0.000583078	TRUE	336	2
207277	DVU1812	1944	1876687	1877967	minus	coxB	cytochrome c oxidase, subunit II, putative (TIGR)	1281	0.5972	235	30755	193	28333	0.820215	24.0086	1.11805	FALSE	692	44482	541	35079	0.877994	34.7244	0.927277	FALSE	11504	54
208611	DVU3094	1944	3236764	3237339	minus	rbr	rubrerythrin (TIGR)	576	0.5972	111	14839	81	11538	0.765565	25.7622	1.17996	FALSE	315	23095	246	15639	0.887884	40.0955	1.06816	FALSE	4582	26
209372	DVU0436	1944	489896	490600	plus		transcriptional regulator, TetR family (TIGR)	705	0.5972	108	11208	90	9929	0.694981	15.8979	0.713832	FALSE	376	31440	311	26830	0.917096	44.5957	1.18793	FALSE	6253	37
208222	DVU2719	1944	2822985	2823359	plus		conserved hypothetical protein (TIGR)	375	0.5973	96	14468	76	13596	1.10332	38.5813	1.73235	FALSE	223	13386	177	11108	0.981263	35.696	0.95086	FALSE	7476	27
11399181	DORF10862	1944	1456013	1456315	minus			303	0.5974	27	1083	22	879	0.395275	3.57426	0.160488	FALSE	142	5424	122	4728	0.837068	17.901	0.476842	FALSE	1170	9
206822	DVU1380	1944	1455113	1455343	minus		hypothetical protein (TIGR)	211	0.5974	35	1237	30	931	0.774031	5.86256	0.259725	FALSE	107	6216	93	5325	0.916313	29.4597	0.776436	FALSE	1109	5
11399148	DORF26459	1944	268969	269286	plus			314	0.5975	82	16925	65	16273	1.12695	53.9013	2.38795	FALSE	199	16469	165	14402	1.09244	52.449	1.38234	FALSE	5577	23
11399193	DORF12465	1944	1722265	1722582	minus			304	0.5975	49	3886	42	3656	0.752134	12.7829	0.566312	FALSE	168	10458	147	9707	1.00528	34.4013	0.906676	FALSE	1959	16
207403	DVU1933	1944	2006535	2007056	minus		peptidase, PfpI family (TIGR)	522	0.5977	76	3429	60	2682	0.625749	6.56897	0.290659	FALSE	285	9061	216	6550	0.860254	17.3582	0.45118	FALSE	2112	18
208436	DVU2926	1944	3023255	3023776	plus	rplJ	ribosomal protein L10 (TIGR)	522	0.5977	1	11	1	11	0.0104291	0.0210728	0.000932414	TRUE	0	0	0	0	0	0	0	TRUE	0	0
209079	DVU0147	1944	181386	181646	minus		lipoprotein, putative (TIGR)	257	0.5977	69	6250	57	4504	1.20743	24.3191	1.06683	FALSE	163	12156	140	10648	1.1325	47.2996	1.22942	FALSE	2674	19
207856	DVU2368	1944	2464274	2464738	minus	fabZ	beta-hydroxyacyl-(acyl-carrier-protein) dehydratase FabZ (TIGR)	463	0.5978	0	0	0	0	0	0	0	TRUE	2	17	0	0	0	0.0367171	0.000954359	TRUE	0	0
207327	DVU1861	1944	1928351	1929467	plus	prfB	peptide chain release factor 2, programmed frameshift (TIGR)	1097	0.598	2	16	1	6	0.00496264	0.0145852	0.000638332	TRUE	12	115	0	0	0	0.104831	0.0027248	TRUE	994	4
207048	DVU1597	1944	1680309	1680965	plus	sir	sulfite reductase, assimilatory-type (TIGR)	657	0.5982	146	12990	122	10199	1.01091	19.7717	0.867343	FALSE	387	30940	300	25721	0.949291	47.0928	1.23577	FALSE	5949	32
208883	DVU3356	1944	3527452	3528459	plus		NAD-dependent epimerase/dehydratase family protein (TIGR)	1008	0.5982	117	4831	90	1416	0.486073	4.79266	0.210244	FALSE	324	6873	260	3750	0.536236	6.81845	0.178924	FALSE	5799	30
206776	DVU1334	1944	1409785	1411086	plus	tig	trigger factor (TIGR)	1302	0.5983	14	3226	5	26	0.0209064	2.47773	0.109633	TRUE	59	10360	27	102	0.0431118	7.95699	0.209713	FALSE	3944	3
207124	DVU1665	1944	1744706	1745173	plus	aroQ	3-dehydroquinate dehydratase, type II (TIGR)	468	0.5983	66	6894	44	948	0.511831	14.7308	0.651796	FALSE	135	2976	91	912	0.40424	6.35897	0.167596	FALSE	3596	21
206590	DVU1152	1944	1246091	1246705	plus		hypothetical protein (TIGR)	615	0.5984	185	30150	149	23087	1.31896	49.0244	2.1719	FALSE	398	54154	317	43478	1.07159	88.0553	2.34559	FALSE	11778	43
206902	DVU1458	1944	1537477	1538223	minus		chemotaxis protein CheZ, putative (TIGR)	747	0.5984	188	21329	151	18081	1.10046	28.5529	1.28206	FALSE	461	40425	364	34256	1.01303	54.1165	1.44169	FALSE	8473	33
206595	DVU1157	1944	1248807	1252064	minus		sensory box histidine kinase (TIGR)	3254	0.5985	771	88538	625	73214	1.04564	27.209	1.24292	FALSE	1957	149770	1582	124104	1.01072	46.0264	1.22616	FALSE	45679	202
207865	DVU2377	1944	2475373	2475504	minus		hypothetical protein (TIGR)	132	0.5985	35	2206	29	1936	1.19603	16.7121	0.750393	FALSE	77	7186	64	6376	1.00797	54.4394	1.45014	FALSE	1853	12
209534	DVU0590	1944	658814	659122	plus		hypothetical protein (TIGR)	309	0.5987	66	11766	61	11528	1.07471	38.0777	1.73941	FALSE	167	10850	143	9854	0.962102	35.1133	0.935433	FALSE	3235	18
207127	DVU1668	1944	1748249	1748926	plus	lolA	outer membrane lipoprotein carrier protein, putative (TIGR)	678	0.5988	11	515	0	0	0	0.759587	0.0346983	TRUE	16	377	1	3	0.00306629	0.556047	0.0148133	TRUE	1420	5
207023	DVU1573	1944	1655955	1656560	minus	pth	peptidyl-tRNA hydrolase (TIGR)	606	0.599	26	976	2	13	0.017967	1.61056	0.072316	TRUE	47	998	6	82	0.0205836	1.64686	0.0439777	TRUE	422	3
11399220	DORF16603	1944	2341387	2341623	minus			237	0.5992	72	3259	58	2788	1.33229	13.7511	0.617438	FALSE	154	9668	123	7460	1.07895	40.7932	1.08675	FALSE	1980	14
206667	DVU1228	1944	1317780	1318298	minus	tpX	thiol peroxidase (TIGR)	519	0.5992	109	10697	88	8105	0.92307	20.6108	0.925448	FALSE	330	16153	271	12434	1.08554	31.1233	0.829139	FALSE	2988	24
206676	DVU1237	1944	1325962	1326732	minus	glnP	amino acid ABC transporter, permease protein, His/Glu/Gln/Arg/opine family (TIGR)	757	0.5992	129	7512	108	6755	0.776689	9.92338	0.445571	FALSE	419	20831	347	17090	0.952965	27.5178	0.733013	FALSE	3348	26
208428	DVU2918	1944	3018288	3018524	plus		hypothetical protein (TIGR)	237	0.5992	62	15943	48	13514	1.10259	67.27	2.98022	FALSE	154	19108	122	15518	1.07018	80.6245	2.14765	FALSE	4002	18
207088	DVU1636	1944	1717621	1718541	plus	ppaC	inorganic pyrophosphatase, manganese-dependent (TIGR)	921	0.5993	3	14	3	14	0.0177329	0.0152009	0.000673434	TRUE	6	35	1	5	0.00225727	0.0380022	0.00101229	TRUE	754	8
208283	DVU2777	1944	2883976	2884242	minus		hypothetical protein (TIGR)	267	0.5993	49	21319	36	20107	0.734025	79.8464	3.53738	FALSE	138	32563	108	31254	0.840923	121.959	3.21433	FALSE	7973	14
209238	DVU0304	1944	350004	350285	minus		hypothetical protein (TIGR)	282	0.5993	99	21987	85	18273	1.64093	77.9681	3.50086	FALSE	217	27619	176	23834	1.2975	97.9397	2.60889	FALSE	7246	28
208280	DVU2774	1944	2881702	2882385	plus		CBS domain protein/ACT domain protein (TIGR)	684	0.5994	129	13268	101	5504	0.803868	19.3977	0.870977	FALSE	413	20608	328	14779	0.996922	30.1287	0.802641	FALSE	4666	28
207458	DVU1986	1944	2064529	2064960	plus		conserved hypothetical protein (TIGR)	432	0.5995	104	9112	76	7805	0.957743	21.0926	0.947081	FALSE	266	17865	203	15598	0.976913	41.3542	1.10169	FALSE	7474	27
208154	DVU2655	1944	2768362	2769687	plus	dacA	D-alanyl-D-alanine carboxypeptidase family protein (TIGR)	1326	0.5995	391	74620	327	57853	1.34253	56.2745	2.57065	FALSE	835	84933	682	66280	1.06926	64.052	1.70637	FALSE	17222	76
206127	DVU0702	1944	781566	782012	plus		cytochrome c family protein (TIGR)	447	0.5996	92	5674	77	5242	0.937783	12.6935	0.579846	FALSE	259	16779	218	15210	1.01389	37.5369	0.989318	FALSE	3820	24
206978	DVU1530	1944	1598015	1599625	plus		metallo-beta-lactamase family protein (TIGR)	1611	0.5996	343	28859	274	22052	0.925922	17.9137	0.818308	FALSE	914	68175	737	51177	0.951076	42.3184	1.11534	FALSE	13504	71
208768	DVU3245	1944	3414783	3415274	plus	greA	transcription elongation factor GreA (TIGR)	492	0.5996	70	4400	55	3029	0.608579	8.94309	0.408525	FALSE	276	15440	231	12294	0.976091	31.3821	0.836033	FALSE	6018	24
209217	DVU0284	1944	330771	331277	plus	ppiB-1	peptidyl-prolyl cis-trans isomerase B (TIGR)	507	0.5996	150	16213	120	12106	1.28852	31.9783	1.46467	FALSE	344	26715	271	21892	1.11123	52.6923	1.40709	FALSE	6813	36
207797	DVU2310	1944	2403522	2404268	plus		metallo-beta-lactamase family protein (TIGR)	747	0.5997	191	22146	153	12038	1.11504	29.6466	1.35788	FALSE	461	32867	374	26644	1.04087	43.9987	1.18202	FALSE	8312	51
208921	DVU3392	1944	3567474	3568817	plus	glnA	glutamine synthetase, type I (TIGR)	1344	0.5997	345	50180	289	43955	1.17063	37.3363	1.71008	FALSE	797	52653	657	44745	1.01627	39.1763	1.04616	FALSE	25344	95
206892	DVU1448	1944	1527231	1528367	minus		conserved hypothetical protein (TIGR)	1133	0.5998	264	30725	223	28428	1.07151	27.1183	1.23878	FALSE	511	21689	404	17911	0.741302	19.143	0.509978	FALSE	9076	56
207083	DVU1631	1944	1714949	1715860	plus		conserved hypothetical protein (TIGR)	912	0.5998	149	19584	118	17679	0.704379	21.4737	0.983539	FALSE	445	29634	361	22315	0.822917	32.4934	0.865639	FALSE	6557	37
207347	DVU1881	1944	1949567	1950583	plus	phoH	phoH family protein (TIGR)	1017	0.5998	266	42422	220	38924	1.17766	41.7129	1.91054	FALSE	601	61519	485	53784	0.991435	60.4907	1.59428	FALSE	12626	55
206452	DVU1018	1944	1119387	1120733	plus	rtxD	type I secretion membrane fusion protein, HlyD family (TIGR)	1346	0.5999	278	28703	218	22494	0.88172	21.3247	0.976714	FALSE	770	57735	616	37106	0.951435	42.8938	1.1305	FALSE	13507	57
206761	DVU1319	1944	1400558	1400917	plus	rplR	ribosomal protein L18 (TIGR)	360	0.6	2	5	2	5	0.0302445	0.0138889	0.000634452	TRUE	0	0	0	0	0	0	0	TRUE	2	1
206851	DVU1409	1944	1477932	1478396	plus		hypothetical protein (TIGR)	465	0.6	74	10600	51	9832	0.597086	22.7957	1.04132	FALSE	206	8980	162	7055	0.724278	19.3118	0.50898	FALSE	2414	17
207699	DVU2215	1944	2311376	2311645	plus		RNA-binding protein (TIGR)	270	0.6	23	901	18	759	0.362934	3.33704	0.152438	FALSE	47	813	37	676	0.284893	3.01111	0.0793604	FALSE	40	3
208010	DVU2513	1944	2626516	2626965	minus	mraZ	conserved hypothetical protein TIGR00242 (TIGR)	450	0.6	98	14475	83	13791	1.00412	32.1667	1.46939	FALSE	275	17074	218	14376	1.00713	37.9422	1	FALSE	3927	18
208400	DVU2891	1944	2988755	2989174	plus	nikR	nickel responsive regulator (TIGR)	420	0.6	130	30223	106	28760	1.37397	71.9595	3.28715	FALSE	270	21297	213	17746	1.05432	50.7071	1.33643	FALSE	6030	30
206682	DVU1243	1944	1330286	1330918	minus		conserved hypothetical protein (TIGR)	633	0.6003	106	8311	81	6431	0.696628	13.1295	0.599764	FALSE	305	14152	234	9333	0.768521	22.357	0.589239	FALSE	5860	29
206616	DVU1176	1944	1267479	1268036	plus		hypothetical protein (TIGR)	558	0.6004	128	10361	102	8445	0.995143	18.5681	0.82261	FALSE	337	24929	281	21375	1.04693	44.6756	1.17234	FALSE	6619	37
207398	DVU1928	1944	2002720	2003217	plus	lspA	lipoprotein signal peptidase (TIGR)	498	0.6004	12	776	2	275	0.0218635	1.55823	0.0690334	FALSE	28	978	4	18	0.0166984	1.96386	0.0515339	TRUE	210	1
208882	DVU3355	1944	3526649	3527404	plus	ebs	SPFH domain/Band 7 family protein (TIGR)	756	0.6005	278	41162	217	30058	1.56263	54.4471	2.41213	FALSE	581	64238	468	50064	1.28697	84.9709	2.22974	FALSE	25622	85
208156	DVU2657	1944	2770045	2770407	minus		6-pyruvoyl tetrahydrobiopterin synthase, putative (TIGR)	363	0.6006	67	4921	57	4644	0.854845	13.5565	0.599837	FALSE	201	9548	171	8739	0.979339	26.303	0.690222	FALSE	2572	18
208336	DVU2827	1944	2934393	2935814	plus		sigma-54 dependent transcriptional regulator (TIGR)	1422	0.6006	335	39336	261	31881	0.999218	27.6624	1.22399	FALSE	893	61991	720	48570	1.05263	43.5942	1.14396	FALSE	22487	86
207260	DVU1795	1944	1857939	1858211	minus	hup-3	DNA-binding protein HU (TIGR)	269	0.6007	31	1534	23	1476	0.465473	5.7026	0.251781	FALSE	138	4626	108	3690	0.83467	17.197	0.447871	FALSE	1898	10
209306	DVU0371	1944	418412	419836	plus		conserved hypothetical protein (TIGR)	1425	0.6007	386	46333	333	40409	1.27218	32.5144	1.42634	FALSE	891	82479	752	70914	1.0971	57.88	1.50582	FALSE	23198	127
206810	DVU1367	1944	1446107	1446304	minus	tatA	twin-arginine translocation protein, TatA/E family (TIGR)	198	0.601	4	173	2	13	0.0549901	0.873737	0.0382397	TRUE	6	316	2	5	0.0209995	1.59596	0.0415209	TRUE	466	1
207399	DVU1929	1944	2003220	2003417	plus		hypothetical protein (TIGR)	198	0.601	32	1142	26	1033	0.714871	5.76768	0.252426	FALSE	100	3687	84	2763	0.881978	18.6212	0.484454	FALSE	1003	6
209043	DVU0113	1944	147117	147497	plus	hisI	phosphoribosyl-AMP cyclohydrolase (TIGR)	377	0.601	97	6324	78	4923	1.12635	16.7745	0.734149	FALSE	214	10716	177	8091	0.976058	28.4244	0.739497	FALSE	6898	26
206962	DVU1515	1944	1585461	1586924	minus	dcm	type II DNA modification methyltransferase, putative (TIGR)	1460	0.6011	341	42610	270	36111	1.00677	29.1849	1.2773	FALSE	936	74864	737	65669	1.04944	51.2767	1.33403	FALSE	19167	102
207132	DVU1673	1944	1753156	1754100	plus		acyltransferase, putative (TIGR)	941	0.6011	47	625	32	299	0.185131	0.664187	0.0284077	TRUE	182	2189	135	864	0.298255	2.32625	0.0605203	FALSE	2102	12
207366	DVU1898	1944	1972583	1973452	minus	glyQ	glycyl-tRNA synthetase, alpha subunit (TIGR)	870	0.6011	9	594	0	0	0	0.682759	0.0298814	TRUE	11	204	0	0	0	0.234483	0.00610036	TRUE	203	0
208924	DVU3395	1944	3569404	3570714	minus		peptidase, M23/M37 family (TIGR)	1311	0.6011	438	64429	349	53905	1.44925	49.1449	2.15086	FALSE	927	100071	728	82159	1.15444	76.3318	1.98587	FALSE	23501	116
206977	DVU1529	1944	1597222	1597878	minus		decarboxylase family protein (TIGR)	657	0.6012	144	19791	119	14065	0.986055	30.1233	1.28839	FALSE	443	21376	355	17024	1.12333	32.5358	0.845678	FALSE	6581	36
207690	DVU2206	1944	2302938	2303609	minus		conserved hypothetical protein (TIGR)	672	0.6012	135	12438	114	10720	0.923538	18.5089	0.79164	FALSE	425	25011	354	22461	1.09516	37.2188	0.967399	FALSE	4543	26
208655	DVU3136	1944	3283437	3284093	minus		nitroreductase family protein (TIGR)	657	0.6012	149	21773	126	19051	1.04406	33.14	1.41742	FALSE	374	37104	305	32587	0.965113	56.4749	1.46791	FALSE	7987	36
206275	DVU0848	1944	935761	936999	plus	QmoA	Quinone-interacting membrane-bound oxidoreductase (Shelley Haveman)	1239	0.6013	16	1378	9	79	0.0395449	1.11219	0.047569	TRUE	8	74	1	3	0.00167792	0.0597256	0.0015524	TRUE	881	7
206480	DVU1046	1944	1148991	1149128	minus		hypothetical protein (TIGR)	130	0.6014	4	104	2	83	0.0837541	0.8	0.0334173	TRUE	8	217	6	208	0.0959514	1.66923	0.0433871	TRUE	36	2
206752	DVU1310	1944	1397255	1397668	plus	rplP	ribosomal protein L16 (TIGR)	414	0.6014	0	0	0	0	0	0	0	TRUE	0	0	0	0	0	0	0	TRUE	0	0
208046	DVU2549	1944	2661552	2661827	plus		hypothetical protein (TIGR)	276	0.6014	69	14104	56	13669	1.10458	51.1014	2.12847	FALSE	181	31549	149	29668	1.12233	114.308	2.94954	FALSE	6938	19
206710	DVU1271	1944	1361119	1362345	minus		general secretion pathway protein F, putative (TIGR)	1227	0.6015	243	17254	189	13846	0.838565	14.0619	0.585705	FALSE	691	49352	549	39566	0.930189	40.2217	1.03786	FALSE	15940	59
206116	DVU0692	1944	766527	767786	minus		molybdopterin oxidoreductase, transmembrane subunit, putative (TIGR)	1260	0.6016	254	27034	203	23431	0.877091	21.4556	0.896233	FALSE	757	48476	600	41690	0.989975	38.473	0.996011	FALSE	13932	69
206755	DVU1313	1944	1398143	1398511	plus	rplN	ribosomal protein L14 (TIGR)	369	0.6016	1	2	1	2	0.0147534	0.00542005	0.000226404	TRUE	0	0	0	0	0	0	0	TRUE	0	0
207516	DVU2043	1944	2120862	2122463	plus		conserved hypothetical protein (TIGR)	1602	0.6017	379	55433	312	49235	1.06026	34.6024	1.4454	FALSE	1006	78157	814	65551	1.05634	48.7871	1.26809	FALSE	21769	98
207827	DVU2340	1944	2436277	2436969	minus		amino acid ABC transporter, permease protein, His/Glu/Gln/Arg/opine family (TIGR)	693	0.6017	161	18153	134	16765	1.05267	26.1948	1.14643	FALSE	438	28735	348	24739	1.04397	41.4646	1.07776	FALSE	8048	46
408330	DVU1511	1944	1583104	1583334	minus		hypothetical protein (TIGR)	231	0.6017	37	3157	27	1878	0.636313	13.6667	0.570878	FALSE	128	6531	94	5121	0.845979	28.2727	0.734872	FALSE	1129	8
207295	DVU1830	1944	1895706	1896770	plus		hypothetical protein (TIGR)	1065	0.6019	236	32044	191	24276	0.976345	30.0883	1.25683	FALSE	527	39631	413	32580	0.806202	37.2122	0.967229	FALSE	8799	46
209169	DVU0236	1944	269283	270425	minus		site-specific recombinase, phage integrase family (TIGR)	1139	0.6019	327	42663	266	28741	1.27139	37.4565	1.56013	FALSE	787	80850	633	57935	1.15538	70.9833	1.83766	FALSE	20468	79
209489	DVU0550	1944	620377	621165	plus	livG	high-affinity branched-chain amino acid ABC transporter, ATP binding protein (TIGR)	780	0.602	193	23955	165	21823	1.15162	30.7115	1.27919	FALSE	442	28651	364	25053	0.970175	36.7321	0.947812	FALSE	13339	45
209570	DVU0624	1944	691072	691551	plus	nrfH	NapC/NirT cytochrome c family protein (TIGR)	472	0.6021	122	13939	96	12253	1.10726	29.5318	1.23005	FALSE	306	26493	249	20541	1.09673	56.1292	1.44833	FALSE	8149	36
206943	DVU1498	1944	1573950	1574507	minus		conserved hypothetical protein (TIGR)	557	0.6022	134	15343	99	11754	0.967608	27.5458	1.18429	FALSE	359	41557	280	29722	1.04507	74.6086	1.92924	FALSE	10060	40
208430	DVU2920	1944	3019503	3020696	plus	tuf	translation elongation factor Tu (TIGR)	1194	0.6022	0	0	0	0	0	0	0	TRUE	1	2	1	2	0.00174116	0.00167504	4.32e-05	TRUE	0	0
206424	DVU0992	1944	1086193	1087155	plus	cheV-3	chemotaxis protein CheV (TIGR)	963	0.6023	195	21737	163	20679	0.921469	22.5722	0.940171	FALSE	567	44977	464	42352	1.00169	46.7051	1.20515	FALSE	12979	57
408377	DVUA0077	1945	104230	105114	minus		ABC transporter, permease protein (TIGR)	885	0.6023	233	48142	200	46316	1.23029	54.3977	2.33876	FALSE	545	27938	449	24699	1.05474	31.5684	0.816298	FALSE	11425	62
207820	DVU2333	1944	2429390	2429809	minus	ndk	nucleoside diphosphate kinase (TIGR)	419	0.6024	106	8018	94	7760	1.22133	19.136	0.830315	FALSE	235	25142	195	23750	0.967529	60.0048	1.54833	FALSE	5249	22
207940	DVU2447	1944	2551555	2552130	minus		hypothetical protein (TIGR)	576	0.6024	149	13161	113	7736	1.06801	22.849	1	FALSE	381	34594	293	23858	1.05752	60.059	1.55301	FALSE	7570	35
208302	DVU2796	1944	2898215	2898790	plus	b1627	NADH:quinone oxidoreductase subunit RnfA (Shelley Haveman)	576	0.6024	175	21838	150	16374	1.41771	37.9132	1.6593	FALSE	383	25760	316	21436	1.14053	44.7222	1.15779	FALSE	10396	44
207129	DVU1670	1944	1749981	1750619	minus		conserved hypothetical protein (TIGR)	635	0.6025	136	13864	111	10787	0.951631	21.8331	0.947339	FALSE	368	19679	306	14499	1.00182	30.9906	0.8023	FALSE	10674	45
208504	DVU2991	1944	3099008	3099880	plus		hypothetical protein (TIGR)	873	0.6025	226	31821	185	20351	1.15366	36.4502	1.58158	FALSE	589	48264	482	40945	1.14783	55.2852	1.43125	FALSE	11558	61
206794	DVU1352	1944	1430512	1430901	minus		6-pyruvoyl tetrahydrobiopterin synthase, putative (TIGR)	390	0.6026	6	248	1	5	0.013959	0.635897	0.0275917	TRUE	13	303	1	5	0.00533063	0.776923	0.0200898	TRUE	1042	6
208161	DVU2662	1944	2774135	2774899	plus		conserved hypothetical protein (TIGR)	765	0.6026	211	25564	171	20756	1.2169	33.417	1.44997	FALSE	465	44573	368	31938	1.00007	58.2654	1.50663	FALSE	12982	55
208765	DVU3242	1944	3413030	3413263	plus	rpoZ	DNA-directed RNA polymerase, omega subunit (TIGR)	234	0.6026	31	1392	26	1213	0.604891	5.94872	0.26035	FALSE	84	3660	70	3472	0.621907	15.641	0.404447	FALSE	1184	11
208809	DVU3283	1944	3459141	3459374	plus		hypothetical protein (TIGR)	234	0.6026	65	7466	56	6377	1.30284	31.906	1.3844	FALSE	166	10811	135	9108	1.19939	46.2009	1.19214	FALSE	2966	20
208877	DVU3350	1944	3521673	3521906	minus	oorD	iron-sulfur cluster-binding protein (TIGR)	234	0.6026	92	19004	79	16898	1.83794	81.2137	3.49167	FALSE	156	10072	134	9032	1.19051	43.0427	1.10157	FALSE	10415	27
207169	DVU1710	1944	1785521	1786099	minus		conserved hypothetical protein (TIGR)	579	0.6028	99	17484	66	14580	0.620561	30.1969	1.29827	FALSE	316	20860	245	17545	0.879693	36.0276	0.92204	FALSE	4551	25
207630	DVU2151	1944	2250828	2251187	minus		conserved hypothetical protein (TIGR)	360	0.6028	90	18626	74	16385	1.11905	51.7389	2.22444	FALSE	229	24723	187	20955	1.0799	68.675	1.75757	FALSE	6973	28
206519	DVU1084	1944	1187844	1188611	plus	pstB-1	phosphate ABC transporter, ATP-binding protein (TIGR)	768	0.6029	161	30210	130	28084	0.921513	39.3359	1.69119	FALSE	506	62904	413	53934	1.11798	81.9062	2.11346	FALSE	13924	52
206778	DVU1336	1944	1411889	1413142	plus	clpX	ATP-dependent Clp protease, ATP-binding subunit ClpX (TIGR)	1254	0.6029	204	11267	156	9750	0.677246	8.98485	0.389854	FALSE	651	20560	512	15763	0.848821	16.3955	0.423958	FALSE	5341	30
207695	DVU2211	1944	2306914	2309532	minus		hypothetical protein (TIGR)	2619	0.6029	543	49629	441	44923	0.91669	18.9496	0.829342	FALSE	1627	152158	1316	121438	1.04463	58.0977	1.49912	FALSE	30092	148
209586	DVU0640	1944	710339	711091	minus	pomA	chemotaxis protein PomA (TIGR)	753	0.6029	171	17018	142	14095	1.02663	22.6003	0.989116	FALSE	519	52825	422	43032	1.16509	70.1527	1.81018	FALSE	10001	46
206601	DVU1163	1944	1254740	1256014	minus		major facilitator superfamily protein (TIGR)	1275	0.6031	300	34369	244	28433	1.04184	26.9561	1.17975	FALSE	796	53198	635	39043	1.0354	41.7239	1.07001	FALSE	14474	63
208972	DVU0044	1944	50840	51547	minus	fliP	flagellar biosynthetic protein fliP (TIGR)	708	0.6031	202	78437	149	45621	1.1457	110.787	4.84866	FALSE	503	38644	399	28154	1.17161	54.5819	1.39975	FALSE	11411	60
209343	DVU0407	1944	455770	456414	plus	rlpA	rare lipoprotein A family protein (TIGR)	645	0.6031	105	3959	84	3242	0.708988	6.13798	0.266328	FALSE	301	8384	244	7005	0.786455	12.9984	0.335404	FALSE	2283	21
206614	DVU1174	1944	1266446	1266823	minus		hypothetical protein (TIGR)	378	0.6032	78	5366	62	3361	0.892934	14.1958	0.615956	FALSE	234	9315	188	7907	1.03397	24.6429	0.631965	FALSE	2657	18
207052	DVU1601	1944	1682865	1683179	plus		ATP-dependent Clp protease adaptor protein ClpS (TIGR)	314	0.6032	94	11954	75	8424	1.30032	38.0701	1.65186	FALSE	219	35403	174	21956	1.15203	112.748	2.89143	FALSE	9100	29
207317	DVU1851	1944	1918806	1920128	plus		peptidase, M23/M37 family (TIGR)	1323	0.6032	297	42517	231	34047	0.950542	32.1368	1.39442	FALSE	777	68091	612	53317	0.96169	51.4671	1.31987	FALSE	11429	50
209462	DVU0523	1944	597294	597608	minus	flgM	negative regulator of flagellin synthesis FlgM (TIGR)	315	0.6032	62	22425	49	12993	0.846847	71.1905	3.1157	FALSE	184	32165	157	29533	1.03617	102.111	2.63481	FALSE	8623	19
206375	DVU0943	1944	1035421	1037160	plus		membrane protein, putative (TIGR)	1740	0.6034	368	52062	294	45407	0.919851	29.9207	1.3095	FALSE	997	81360	798	70133	0.953448	46.7586	1.20653	FALSE	18821	97
206730	DVU1289	1944	1382427	1384037	minus	DsrK	Cytoplasmic, binds 2 [4Fe-4S] (Shelley Haveman)	1611	0.6034	8	106	3	23	0.0101378	0.0657976	0.00285497	TRUE	9	74	1	3	0.00129047	0.0459342	0.00117798	TRUE	113	4
206338	DVU0910	1944	1004227	1005207	plus	fliM	flagellar motor switch protein FliM (TIGR)	981	0.6035	219	85909	173	65749	0.960056	87.5729	3.7998	FALSE	627	37384	507	31739	1.07444	38.1081	0.97728	FALSE	11831	61
206291	DVU0863	1944	954684	956411	minus		flagellar hook-associated protein 2, putative (TIGR)	1728	0.6036	509	405018	423	321793	1.33265	234.385	10.17	FALSE	1114	120648	919	98709	1.10564	69.8194	1.80158	FALSE	22738	91
207711	DVU2227	1944	2320293	2320736	minus		hypothetical protein (TIGR)	424	0.6036	103	29458	101	29070	1.29681	69.4764	2.98704	FALSE	251	28138	234	27928	1.14734	66.3632	1.70188	FALSE	11955	35
207921	DVU2429	1944	2533152	2533262	plus		hypothetical protein (TIGR)	107	0.6036	18	1759	12	616	0.610544	16.4393	0.706783	FALSE	58	2197	43	1360	0.835465	20.5327	0.526561	FALSE	274	1
208450	DVU2940	1944	3045280	3045390	plus		hypothetical protein (TIGR)	111	0.6036	16	644	11	298	0.539497	5.8018	0.249441	FALSE	42	1276	33	1012	0.618065	11.4955	0.296623	FALSE	270	1
207708	DVU2224	1944	2315899	2316549	minus		hypothetical protein (TIGR)	651	0.6037	4	27	1	2	0.00836254	0.0414747	0.00176278	TRUE	7	81	0	0	0	0.124424	0.00319085	TRUE	1629	3
206429	DVU0997	1944	1090724	1091599	plus	metF	5,10-methylenetetrahydrofolate reductase (TIGR)	876	0.6039	168	21438	141	20118	0.876263	24.4726	1.00287	FALSE	506	33949	414	30189	0.982516	38.7546	0.99386	FALSE	7660	46
206764	DVU1322	1944	1401608	1402054	plus	rplO	ribosomal protein L15 (TIGR)	446	0.604	0	0	0	0	0	0	0	TRUE	0	0	0	0	0	0	0	TRUE	0	0
206849	DVU1406	1944	1474610	1475662	plus	purM	phosphoribosylformylglycinamidine cyclo-ligase (TIGR)	1053	0.604	173	11439	134	9143	0.692781	10.8632	0.445166	FALSE	228	4551	164	3139	0.323787	4.32194	0.110836	FALSE	3906	32
207405	DVU1935	1944	2007946	2008743	minus	phnE	phosphonate ABC transporter, permease protein (TIGR)	781	0.604	205	17097	164	15114	1.14317	21.8912	0.93043	FALSE	379	19801	301	16531	0.801233	25.3534	0.654204	FALSE	5191	36
207937	DVU2444	1944	2549361	2550254	minus	flaB3	flagellin (TIGR)	894	0.604	193	25134	162	23860	0.986499	28.1141	1.19492	FALSE	532	34932	437	30306	1.01622	39.0738	1.00824	FALSE	6482	28
206905	DVU1460	1944	1539694	1540029	minus		hypothetical protein (TIGR)	336	0.6042	58	2139	40	1671	0.648097	6.36607	0.270574	FALSE	179	6810	144	5777	0.890977	20.2679	0.524089	FALSE	2214	18
207448	DVU1977	1944	2052641	2052928	minus	groES	chaperonin, 10 kDa (TIGR)	288	0.6042	0	0	0	0	0	0	0	TRUE	0	0	0	0	0	0	0	TRUE	9	1
207944	DVU2451	1944	2555055	2556767	minus		L-lactate permease family protein (TIGR)	1713	0.6042	342	64010	279	57378	0.886679	37.3672	1.5882	FALSE	977	59725	762	50090	0.924786	34.8657	0.899655	FALSE	11190	73
207968	DVU2473	1944	2582514	2582657	minus		hypothetical protein (TIGR)	144	0.6042	27	11167	22	10957	0.831725	77.5486	3.29601	FALSE	86	5535	69	5158	0.996162	38.4375	0.991819	FALSE	1331	7
209248	DVU0314	1944	359614	359949	minus	fliE	flagellar basal body component FliE (TIGR)	336	0.6042	131	148228	101	91128	1.63645	441.155	18.7502	FALSE	268	33387	217	25934	1.34265	99.3661	2.56942	FALSE	6587	22
208664	DVU3145	1944	3295380	3295988	plus	b1670	hydrogenase, b-type cytochrome subunit, putative (TIGR)	609	0.6043	187	28045	151	24600	1.34983	46.0509	1.95728	FALSE	414	57513	332	51268	1.13335	94.4384	2.43683	FALSE	16732	47
206171	DVU0745	1944	834410	835228	plus		ABC transporter, periplasmic substrate-binding protein (TIGR)	819	0.6044	172	26865	146	25088	0.970484	32.8022	1.34421	FALSE	469	34740	384	30209	0.974745	42.4176	1.0878	FALSE	12022	36
207254	DVU1789	1944	1852767	1854485	minus	dnaG	DNA primase (TIGR)	1711	0.6044	7	120	1	4	0.00318177	0.0701344	0.00287405	TRUE	13	473	2	42	0.0024301	0.276447	0.00708946	TRUE	663	1
11399217	DORF39640	1944	2211884	2212060	plus			177	0.6045	40	3840	30	2733	0.922714	21.6949	0.886498	FALSE	99	6837	78	5761	0.916146	38.6271	0.988568	FALSE	2585	8
206750	DVU1308	1944	1396271	1396609	plus	rplV	ribosomal protein L22 (TIGR)	339	0.6047	1	4	1	4	0.016059	0.0117994	0.00048353	TRUE	1	4	1	4	0.00613259	0.0117994	0.000302596	TRUE	0	0
207071	DVU1620	1944	1704791	1705033	plus		hypothetical protein (TIGR)	243	0.6049	39	2104	31	1492	0.694504	8.65844	0.368005	FALSE	132	6412	100	5034	0.855534	26.3868	0.68087	FALSE	2428	13
207117	DVU1658	1944	1738843	1739490	plus		transaldolase, putative (TIGR)	648	0.6049	96	10897	86	10573	0.722508	16.8164	0.68912	FALSE	334	21405	280	19941	0.898311	33.0324	0.847115	FALSE	4363	26
207157	DVU1698	1944	1773086	1773571	minus		hypothetical protein (TIGR)	486	0.6049	79	4080	67	3642	0.750512	8.39506	0.343039	FALSE	259	12694	218	11428	0.932532	26.1193	0.66983	FALSE	3566	23
207748	DVU2263	1944	2356696	2358621	minus		outer membrane autotransporter barrel domain protein (TIGR)	1926	0.6049	486	93311	404	81521	1.14194	48.4481	1.97969	FALSE	1186	152035	977	134446	1.05459	78.9382	2.02437	FALSE	36961	135
207830	DVU2343	1944	2438613	2439341	minus	glnQ	amino acid ABC transporter, ATP-binding protein (TIGR)	729	0.6049	186	28008	148	26154	1.10523	38.4198	1.56991	FALSE	461	47847	362	42500	1.03234	65.6337	1.68318	FALSE	9495	49
207755	DVU2270	1944	2359905	2360018	minus		hypothetical protein (TIGR)	114	0.6053	28	1206	24	1125	1.14611	10.5789	0.429788	FALSE	75	2839	63	2248	1.14889	24.9035	0.642595	FALSE	832	4
207463	DVU1991	1944	2070224	2071219	plus		hypothetical protein (TIGR)	996	0.6054	193	15629	164	12524	0.896404	15.6918	0.634248	FALSE	551	34323	431	28242	0.899625	34.4608	0.883747	FALSE	9017	45
207712	DVU2228	1944	2320741	2321475	minus		motB protein, putative (TIGR)	718	0.6054	146	16262	121	13517	0.917446	22.649	0.920155	FALSE	440	26443	360	23662	1.04237	36.8287	0.950306	FALSE	5625	33
207610	DVU2133	1944	2228881	2230620	minus		membrane protein, putative (TIGR)	1740	0.6057	402	64708	315	57281	0.985555	37.1885	1.51085	FALSE	1066	100805	853	83831	1.01916	57.9339	1.49489	FALSE	21371	101
206099	DVU0675	1944	747176	747997	plus	fliY	amino acid ABC transporter, periplasmic amino acid-binding protein (TIGR)	822	0.6058	179	20233	138	12853	0.913959	24.6144	1	FALSE	488	36483	378	28697	0.956012	44.3832	1.14524	FALSE	8097	44
206681	DVU1242	1944	1329456	1330277	minus	vacJhomolog	vacJ lipoprotein, putative (TIGR)	822	0.6058	148	10328	106	6752	0.702026	12.5645	0.51341	FALSE	445	22670	346	14949	0.87508	27.5791	0.711634	FALSE	8265	48
207141	DVU1682	1944	1759899	1760933	minus		GAF domain protein (TIGR)	1034	0.6058	93	5855	61	3926	0.321165	5.66248	0.23138	FALSE	609	42244	471	29981	0.946987	40.8549	1.0542	FALSE	17168	68
207386	DVU1917	1944	1991067	1992020	plus	hysB	periplasmic [NiFeSe] hydrogenase, small subunit (TIGR)	954	0.6059	260	39425	196	36541	1.11848	41.326	1.6935	FALSE	547	36631	416	28859	0.906543	38.3973	0.990781	FALSE	9024	50
208654	DVU3135	1944	3282773	3283381	minus	mdaB	flavodoxin-like fold domain protein (TIGR)	609	0.6059	167	30744	142	28915	1.26938	50.4828	2.06874	FALSE	378	24963	315	21584	1.07532	40.9901	1.05993	FALSE	11215	41
208984	DVU0056	1944	62676	63629	plus	cheV-1	chemotaxis protein CheV (TIGR)	954	0.6059	228	44401	183	36540	1.04429	46.5419	1.90725	FALSE	605	50279	485	41992	1.05691	52.7034	1.35993	FALSE	15256	57
206935	DVU1488	1944	1565890	1566795	minus		minor tail protein, putative (TIGR)	895	0.606	214	35668	184	33016	1.11922	39.8525	1.62845	FALSE	560	36622	472	32173	1.09638	40.9184	1.04935	FALSE	11321	45
206269	DVU0842	1944	930484	930714	minus		hypothetical protein (TIGR)	220	0.6061	45	10433	36	8992	0.890839	47.4227	1.93779	FALSE	126	10560	104	9445	0.982775	48	1.22844	FALSE	2228	12
207736	DVU2251	1944	2346940	2347500	minus		DNA-binding protein (TIGR)	561	0.6061	107	7540	82	5471	0.795738	13.4403	0.550771	FALSE	345	19801	276	13834	1.0228	35.2959	0.903313	FALSE	5203	25
207954	DVU2460	1944	2565584	2566177	plus		hypothetical protein (TIGR)	594	0.6061	36	7534	13	75	0.119145	12.6835	0.519759	FALSE	115	13426	47	398	0.164496	22.6027	0.578461	FALSE	2472	11
208823	DVU3296	1944	3473928	3474455	plus		membrane protein, putative (TIGR)	528	0.6061	156	16871	126	14287	1.29914	31.9527	1.30939	FALSE	372	29899	302	21955	1.18909	56.6269	1.4236	FALSE	10680	55
206356	DVU0925	1944	1016369	1017277	minus	rfbA	glucose-1-phosphate thymidylyltransferase (TIGR)	909	0.6062	12	1987	1	8	0.00598902	2.18592	0.0893211	TRUE	39	4243	0	0	0	4.66777	0.117348	TRUE	441	3
207030	DVU1579	1944	1661372	1662829	minus	cysS	cysteinyl-tRNA synthetase (TIGR)	1458	0.6063	7	1459	1	8	0.00373389	1.00069	0.04089	TRUE	11	651	0	0	0	0.446502	0.0112251	TRUE	160	2
207607	DVU2130	1944	2226864	2227526	minus		hypothetical protein (TIGR)	649	0.6063	138	20161	118	17475	0.989821	31.0647	1.273	FALSE	394	27394	324	24609	1.03787	42.2096	1.08025	FALSE	9204	33
208077	DVU2579	1944	2698344	2698973	plus		TPR domain protein (TIGR)	630	0.6063	181	31107	155	24279	1.3394	49.3762	2.02339	FALSE	433	41567	356	30773	1.17477	65.9794	1.68858	FALSE	8224	40
208115	DVU2616	1944	2734559	2737561	plus		sensory box histidine kinase/response regulator (TIGR)	3003	0.6064	746	84662	587	67347	1.06415	28.1925	1.19192	FALSE	1934	159533	1511	122838	1.04605	53.1245	1.35959	FALSE	44554	166
209390	DVU0454	1944	522863	523111	minus		hypothetical protein (TIGR)	249	0.6064	59	6320	47	5195	1.02759	25.3815	1.07308	FALSE	157	12132	120	10429	1.0019	48.7229	1.24694	FALSE	3830	20
206888	DVU1444	1944	1521577	1522374	minus	flgD	basal-body rod modification protein FlgD (TIGR)	798	0.6065	252	168418	224	165828	1.52814	211.05	8.97016	FALSE	517	49386	432	46481	1.12545	61.8872	1.5871	FALSE	8813	40
207063	DVU1612	1944	1698084	1698515	minus		ACT domain protein (TIGR)	432	0.6065	87	14747	78	4222	0.982947	34.1366	1.45089	FALSE	215	25527	190	10682	0.914352	59.0903	1.51537	FALSE	2250	19
207416	DVU1946	1944	2019067	2019897	plus	oorB	pyruvate ferredoxin oxidoreductase, beta subunit, putative (TIGR)	827	0.6065	175	20931	141	19579	0.928182	25.3096	1.07572	FALSE	518	46062	423	42143	1.06336	55.6977	1.42837	FALSE	10071	44
208773	DVU3249	1944	3421807	3422487	plus		lipoprotein, putative (TIGR)	681	0.6065	179	44018	139	34204	1.11119	64.6373	2.73273	FALSE	430	56635	350	46068	1.06848	83.1645	2.12839	FALSE	17223	46
206106	DVU0682	1944	756252	756950	minus		DNA-binding protein, putative (TIGR)	699	0.6066	268	49792	226	44318	1.76015	71.2332	3.01159	FALSE	362	13072	300	10890	0.892252	18.701	0.478607	FALSE	4321	29
208108	DVU2609	1944	2727785	2728516	plus		chemotaxis MotB protein, putative (TIGR)	732	0.6066	165	14783	133	11050	0.989145	20.1954	0.827588	FALSE	500	32238	390	22583	1.10764	44.041	1.10719	FALSE	5783	33
208114	DVU2615	1944	2733693	2734541	plus		bacterial extracellular solute-binding protein, family 3 (TIGR)	849	0.6066	223	43494	187	38385	1.19909	51.2297	2.09935	FALSE	534	65111	442	60134	1.08233	76.6914	1.92802	FALSE	19586	61
207057	DVU1606	1944	1688825	1689877	plus		potassium uptake protein, TrkA family (TIGR)	1049	0.6068	242	27959	192	23958	0.996426	26.653	1.12683	FALSE	630	44084	521	33568	1.03254	42.0248	1.07552	FALSE	11700	54
206721	DVU1281	1944	1373570	1374472	plus		conserved hypothetical protein (TIGR)	903	0.6069	157	17823	128	16115	0.771688	19.7375	0.834463	FALSE	533	26935	426	23169	0.980766	29.8283	0.749885	FALSE	9687	56
207612	DVU2135	1944	2231340	2231891	plus		hypothetical protein (TIGR)	552	0.6069	119	18795	101	17099	0.996097	34.0489	1.43952	FALSE	314	38659	264	34629	0.994279	70.0344	1.74121	FALSE	7474	29
209242	DVU0308	1944	353329	353763	minus		membrane protein, putative (TIGR)	435	0.6069	104	7422	80	3035	1.0012	17.0621	0.721349	FALSE	291	13760	230	10047	1.09921	31.6322	0.786446	FALSE	4601	22
209383	DVU0447	1944	507582	507899	minus		membrane protein, putative (TIGR)	310	0.6069	80	19211	61	15278	1.07124	61.971	2.62001	FALSE	200	14313	159	12051	1.0663	46.171	1.14791	FALSE	8283	26
207222	DVU1757	1944	1821607	1822728	minus		site-specific recombinase, phage integrase family (TIGR)	1093	0.607	222	27433	197	25776	0.981218	25.0988	1.06113	FALSE	643	54905	550	52861	1.04613	50.2333	1.24891	FALSE	14657	71
11399194	DORF12467	1944	1722569	1722736	minus			154	0.6071	34	5106	29	4981	1.02517	33.1558	1.40176	FALSE	93	9476	83	9239	1.12047	61.5325	1.52983	FALSE	2457	12
206390	DVU0958	1944	1052062	1052565	plus	rplI	ribosomal protein L9 (TIGR)	454	0.6071	0	0	0	0	0	0	0	TRUE	2	4	2	4	0.00915836	0.00881057	0.00021905	TRUE	3	1
207304	DVU1838	1944	1908952	1909875	minus	trxB-2	thioredoxin reductase (TIGR)	864	0.6071	142	8535	120	7798	0.756113	9.87847	0.41986	FALSE	334	10907	287	10144	0.690576	12.6238	0.317363	FALSE	5554	25
209344	DVU0408	1944	456505	458652	plus		response regulator/sensory box/GGDEF domain/EAL domain protein (TIGR)	2148	0.6071	406	36046	338	27388	0.856647	16.7812	0.713243	FALSE	1247	86859	1019	65138	0.986242	40.4372	1	FALSE	27921	109
209468	DVU0529	1944	601638	602090	minus	rrf2	Rrf2 protein (voordouw)	453	0.6071	100	12933	84	12645	1.00949	28.5497	1.21343	FALSE	250	16763	201	15787	0.922447	37.0044	0.915109	FALSE	5646	22
206263	DVU0836	1944	924958	926235	minus	trmD	tRNA (guanine-N1)-methyltransferase (TIGR)	1278	0.6072	4	62	2	15	0.00851959	0.0485133	0.00206327	TRUE	27	316	18	62	0.0292809	0.247261	0.00621615	TRUE	2299	22
206975	DVU1527	1944	1594709	1595902	minus		site-specific recombinase, phage integrase family (TIGR)	1190	0.6072	291	39987	242	31983	1.1071	33.6025	1.44469	FALSE	774	69871	625	50720	1.09188	58.7151	1.50267	FALSE	15687	78
207525	DVU2052	1944	2129341	2130063	plus	dmt	glycosyl transferase, group 2 family protein (TIGR)	723	0.6072	26	649	20	288	0.150595	0.897649	0.0383611	TRUE	113	2158	88	452	0.253039	2.98479	0.0750715	FALSE	1844	15
11399250	DORF123	1945	21989	22207	minus			219	0.6073	50	9660	37	7235	0.919765	44.1096	1.89643	FALSE	125	23038	100	19881	0.949291	105.196	2.64583	FALSE	8285	17
11399237	DORF43366	1944	2823907	2824041	plus			135	0.6074	48	3140	37	2877	1.49206	23.2593	1.0059	FALSE	94	10065	73	8984	1.12417	74.5556	1.90807	FALSE	1343	6
206509	DVU1074	1944	1178593	1178727	plus	rpmH	ribosomal protein L34 (TIGR)	135	0.6074	0	0	0	0	0	0	0	TRUE	2	4	1	2	0.0153996	0.0296296	0.000745226	TRUE	0	0
207417	DVU1947	1944	2019894	2020517	plus	oorC	pyruvate ferredoxin oxidoreductase, gamma subunit, putative (TIGR)	620	0.6074	141	8127	116	7036	1.01856	13.1081	0.566888	FALSE	355	23977	289	19272	0.969058	38.6726	0.972669	FALSE	6121	35
206177	DVU0751	1944	842727	844517	minus		amino acid ABC transporter, permease protein, His/Glu/Gln/Arg/opine family (TIGR)	1791	0.6075	397	48194	299	40590	0.908856	26.909	1.16758	FALSE	1047	81793	817	60572	0.948353	45.6689	1.16878	FALSE	21247	96
207407	DVU1937	1944	2009605	2010618	minus		phosphonate ABC transporter, periplasmic phosphonate-binding protein, putative (TIGR)	1014	0.6075	311	40506	256	36451	1.37443	39.9467	1.72759	FALSE	579	49377	473	44063	0.969765	48.6953	1.22475	FALSE	11044	54
207419	DVU1949	1944	2021083	2022672	minus	nifA-1	nif-specific regulatory protein (TIGR)	1590	0.6075	414	21238	344	17519	1.17782	13.3572	0.577664	FALSE	595	13058	476	10096	0.622377	8.21258	0.210181	FALSE	6866	53
208181	DVU2682	1944	2795218	2795859	minus		DedA family protein (TIGR)	642	0.6075	137	14796	116	12886	0.983654	23.0467	1	FALSE	362	25537	303	22325	0.981185	39.7773	1.018	FALSE	6767	38
208267	DVU2761	1944	2869107	2869292	minus		hypothetical protein (TIGR)	186	0.6075	45	3153	36	2804	1.05368	16.9516	0.733111	FALSE	119	5108	94	3577	1.05065	27.4624	0.702833	FALSE	1157	11
208605	DVU3089	1944	3231596	3232102	plus		hypothetical protein (TIGR)	475	0.6075	73	11860	58	11202	0.664743	24.9684	1.07982	FALSE	286	13298	242	11186	1.05917	27.9958	0.717029	FALSE	5198	26
209208	DVU0274	1944	316978	317349	minus		hypothetical protein (TIGR)	372	0.6075	81	10120	70	8201	1.02441	27.2043	1.17651	FALSE	201	11555	159	10335	0.888582	31.0618	0.795557	FALSE	5025	18
209507	DVU0566	1944	631123	631680	minus		GAF domain protein (TIGR)	558	0.6075	129	17054	111	16647	1.08295	30.5627	1.32175	FALSE	325	26979	269	24907	1.00222	48.3495	1.23739	FALSE	9923	37
208650	DVU3131	1944	3277423	3278370	plus		transcriptional regulator, putative (TIGR)	944	0.6076	217	31146	182	27164	1.04959	32.9936	1.4316	FALSE	543	47102	474	40099	1.04388	49.8962	1.27794	FALSE	14959	54
207298	DVU1833	1944	1898486	1902061	minus	ppsA	phosphoenolpyruvate synthase, putative (TIGR)	3576	0.6077	12	242	5	25	0.00761188	0.0676734	0.00293635	TRUE	15	245	6	19	0.00348817	0.0685123	0.00175474	TRUE	835	3
206418	DVU0987	1944	1082181	1082384	plus		heavy metal-binding domain protein (TIGR)	204	0.6078	53	4645	41	3379	1.09414	22.7696	1	FALSE	134	11911	110	8136	1.121	58.3873	1.49734	FALSE	2356	12
207444	DVU1973	1944	2046999	2047847	plus		rhodanese-like domain protein (TIGR)	839	0.6078	177	19740	145	16511	0.940861	23.528	1.02088	FALSE	484	37065	406	30702	1.00602	44.1776	1.13148	FALSE	10602	50
209315	DVU0380	1944	429501	431063	minus		sulfatase, putative (TIGR)	1563	0.6078	389	55630	318	49561	1.10761	35.5918	1.56313	FALSE	1040	94090	850	84121	1.13059	60.1983	1.54378	FALSE	26478	96
208014	DVU2517	1944	2630653	2631894	minus		conserved hypothetical protein (TIGR)	1242	0.6079	296	30728	246	27521	1.07828	24.7407	1.08657	FALSE	757	51055	619	45888	1.03613	41.1071	1.05814	FALSE	11410	65
206886	DVU1442	1944	1518983	1519357	plus		flagellin FlaG, putative (TIGR)	375	0.608	98	9151	74	5723	1.07429	24.4027	1.07475	FALSE	234	19495	192	13941	1.06442	51.9867	1.33819	FALSE	4439	23
207076	DVU1625	1944	1709819	1710346	plus		phosphatase, YrbI family (TIGR)	513	0.608	15	311	14	268	0.14857	0.606238	0.0267666	TRUE	36	919	32	882	0.129681	1.79142	0.0462248	TRUE	284	3
208493	DVU2980	1944	3086915	3087664	plus	pssA	CDP-diacylglycerol--serine O-phosphatidyltransferase (TIGR)	750	0.608	15	907	2	7	0.0145174	1.20933	0.0533945	TRUE	25	1911	0	0	0	2.548	0.0657471	TRUE	1123	2
206520	DVU1085	1944	1188620	1189285	plus	phoU	phosphate transport system protein PhoU (TIGR)	666	0.6081	128	9709	111	8864	0.907336	14.5781	0.642055	FALSE	392	25970	321	22444	1.00202	38.994	1.00375	FALSE	7774	34
207025	DVU1575	1944	1657297	1658235	minus	prsA	ribose-phosphate pyrophosphokinase (TIGR)	939	0.6081	3	17	2	7	0.0115953	0.0181044	0.000797362	TRUE	2	12	0	0	0	0.0127796	0.000329756	TRUE	0	0
207414	DVU1944	1944	2017637	2017909	plus	oorD	pyruvate ferredoxin oxidoreductase, iron-sulfur binding subunit, putative (TIGR)	273	0.6081	84	8390	65	3359	1.29619	30.7326	1.35354	FALSE	181	17225	150	11989	1.14228	63.0952	1.63152	FALSE	3383	13
207652	DVU2172	1944	2269777	2269998	minus		hypothetical protein (TIGR)	213	0.6081	51	14768	40	14460	1.02235	69.3333	3.06121	FALSE	132	10823	109	9088	1.06387	50.8122	1.31545	FALSE	2332	16
209016	DVU0087	1944	111902	112396	plus		conserved domain protein (TIGR)	491	0.6081	163	12839	138	10355	1.53009	26.1487	1.15452	FALSE	249	6853	204	4610	0.863758	13.9572	0.361332	FALSE	3740	24
209342	DVU0406	1944	454663	455601	minus		membrane protein, putative (TIGR)	939	0.6081	241	31765	211	26692	1.22331	33.8285	1.48989	FALSE	568	51716	485	45352	1.07379	55.0756	1.42415	FALSE	11781	79
206624	DVU1185	1944	1274805	1275284	plus		colicin V production family protein (TIGR)	480	0.6083	99	6446	81	4925	0.918678	13.4292	0.589785	FALSE	266	12876	219	11339	0.94852	26.825	0.692176	FALSE	3401	15
207074	DVU1623	1944	1707295	1708938	plus	pyrG	CTP synthase (TIGR)	1644	0.6083	2	7	1	4	0.00331145	0.00425791	0.000187529	TRUE	2	4	1	2	0.00126457	0.00243309	6.28e-05	TRUE	91	1
207548	DVU2074	1944	2157876	2158526	minus		chemotaxis protein CheW (TIGR)	644	0.6083	113	10128	98	9222	0.828437	15.7267	0.694366	FALSE	352	21292	291	17131	0.9394	33.0621	0.854924	FALSE	3871	25
209275	DVU0341	1944	386419	387189	minus	kdsB	3-deoxy-D-manno-octulosonate cytidylyltransferase (TIGR)	771	0.6083	105	6884	77	1329	0.543695	8.92866	0.39743	FALSE	142	2391	105	546	0.283125	3.10117	0.0802847	FALSE	11259	53
11399145	DORF26313	1944	241655	242083	plus			421	0.6084	120	18706	97	14189	1.25432	44.4323	1.97776	FALSE	285	27035	240	20466	1.18515	64.2162	1.66246	FALSE	11871	40
209101	DVU0168	1944	208285	209262	minus		oligopeptide/dipeptide ABC transporter, permease protein (TIGR)	978	0.6084	225	17524	185	14885	1.0298	17.9182	0.791125	FALSE	594	30306	487	23934	1.03522	30.9877	0.801284	FALSE	14867	70
207449	DVU1978	1944	2053213	2054535	minus	metT	methionine transporter from the Na+/H+ antiporter superfamily (Dmitry Rodionov)	1323	0.6085	289	41091	230	17019	0.946427	31.059	1.37132	FALSE	747	50712	600	31924	0.942833	38.3311	0.989072	FALSE	58379	72
208311	DVU2803	1944	2905914	2907323	plus		membrane protein, putative (TIGR)	1410	0.6085	396	68396	321	59800	1.23938	48.5078	2.15916	FALSE	959	93764	787	79664	1.16038	66.4993	1.71591	FALSE	33113	124
208893	DVU3366	1944	3536759	3537274	minus	def	polypeptide deformylase (TIGR)	488	0.6085	14	3275	3	84	0.0334673	6.71107	0.305275	FALSE	7	65	1	6	0.00426014	0.133197	0.00344422	TRUE	2331	7
206391	DVU0959	1944	1052516	1053997	plus	dnaB	replicative DNA helicase (TIGR)	1432	0.6086	6	50	1	2	0.00380169	0.0349162	0.00155418	TRUE	22	301	0	0	0	0.210196	0.00542376	TRUE	2	0
209709	DVUA0014	1945	18268	18594	minus	glnB-3	nitrogen regulatory protein P-II (TIGR)	327	0.6086	87	24449	67	6586	1.11544	74.7676	3.32803	FALSE	224	27976	179	21378	1.13802	85.5535	2.20757	FALSE	4697	17
206088	DVU0665	1944	736630	737475	minus		nitrogen fixation protein nifU (TIGR)	842	0.6087	247	29372	196	19074	1.26725	34.8836	1.54018	FALSE	425	16900	339	11181	0.837011	20.0713	0.516657	FALSE	2905	19
207512	DVU2039	1944	2118372	2118647	plus		hypothetical protein (TIGR)	276	0.6087	80	12078	58	7963	1.14403	43.7609	1.93213	FALSE	203	27361	156	17557	1.17506	99.1341	2.55182	FALSE	5324	27
206774	DVU1332	1944	1408431	1409486	plus	selD	selenide, water dikinase, selenocysteine-containing (TIGR)	1045	0.6089	187	23477	151	20087	0.786647	22.466	0.98946	FALSE	562	37501	450	29961	0.89524	35.8861	0.920299	FALSE	11039	55
207121	DVU1662	1944	1741571	1742713	plus		permease, putative (TIGR)	1139	0.6089	14	868	1	4	0.00477964	0.762072	0.0334688	TRUE	34	2519	1	2	0.00182524	2.21159	0.0566433	TRUE	1807	1
207900	DVU2409	1944	2512747	2513559	minus		bacterial extracellular solute-binding proteins, family 3 (TIGR)	813	0.6089	223	35535	179	25720	1.19862	43.7085	1.89652	FALSE	539	46612	437	29132	1.11747	57.3333	1.46731	FALSE	10639	54
206723	DVU1282	1944	1374532	1375884	plus	glmM	phosphoglucosamine mutase (TIGR)	1353	0.609	6	218	1	8	0.00402366	0.161123	0.00699116	TRUE	13	635	0	0	0	0.469327	0.0118042	TRUE	237	0
209482	DVU0543	1944	614589	615698	plus		conserved hypothetical protein (TIGR)	1110	0.609	324	42523	273	39296	1.33893	38.309	1.66223	FALSE	745	64216	613	56388	1.1481	57.8523	1.45506	FALSE	20241	95
207861	DVU2373	1944	2468564	2471254	minus		outer membrane protein, OMP85 family (TIGR)	2671	0.6091	3	17	3	17	0.00611458	0.00636466	0.000275254	TRUE	5	16	2	4	0.00155668	0.00599027	0.000150595	TRUE	374	7
206221	DVU0794	1944	879315	880079	minus	fabI	enoyl-(acyl-carrier-protein) reductase (TIGR)	765	0.6092	19	265	14	197	0.099629	0.346405	0.0150306	FALSE	201	2462	161	2032	0.43753	3.2183	0.0809081	FALSE	5178	35
206327	DVU0899	1944	992166	992426	plus		conserved hypothetical protein (TIGR)	256	0.6092	18	447	12	270	0.255188	1.74609	0.0757632	FALSE	118	2568	92	1879	0.747122	10.0312	0.252186	FALSE	634	7
207252	DVU1787	1944	1850148	1850774	minus		nuclease domain protein (TIGR)	627	0.6093	125	12159	101	10837	0.876947	19.3923	0.851677	FALSE	354	25990	299	21547	0.991396	41.4514	1.04256	FALSE	6367	29
207860	DVU2372	1944	2468097	2468462	minus		hypothetical protein (TIGR)	366	0.6093	89	13665	74	12741	1.1007	37.3361	1.64437	FALSE	193	22043	169	19855	0.959951	60.2268	1.54253	FALSE	6936	29
208891	DVU3364	1944	3534750	3535673	minus		conserved hypothetical protein (TIGR)	924	0.6093	343	64134	286	57602	1.68505	69.4091	3.05695	FALSE	741	136225	606	122468	1.36347	147.43	3.78083	FALSE	25770	92
206117	DVU0693	1944	767790	768557	minus	narH	molybdopterin oxidoreductase, iron-sulfur cluster-binding subunit, putative (TIGR), containing cytochrome c heme-binding site (VIMSS_AUTO)	768	0.6094	174	32093	144	30709	1.02075	41.7878	1.83524	FALSE	469	36708	384	32571	1.03947	47.7969	1.22418	FALSE	11655	45
207020	DVU1570	1944	1652439	1653293	plus	porB	pyruvate ferredoxin oxidoreductase, beta subunit (TIGR)	851	0.6094	155	18153	124	9519	0.793253	21.3314	0.936835	FALSE	431	20662	339	16762	0.828159	24.2797	0.621852	FALSE	5893	30
207318	DVU1853	1944	1921076	1921372	minus		hypothetical protein (TIGR)	297	0.6094	60	3688	47	3088	0.861511	12.4175	0.545355	FALSE	185	9286	150	6277	1.04997	31.266	0.800786	FALSE	446	8
207493	DVU2020	1944	2098260	2100758	minus		conserved hypothetical protein (TIGR)	2495	0.6094	408	66408	335	55329	0.73096	26.6164	1.16895	FALSE	1398	103084	1143	82663	0.9524	41.3162	1.03916	FALSE	19079	114
209592	DVUA0132	1945	172897	173769	plus		CRISPR-associated protein, TM1801 family (TIGR)	873	0.6094	199	29379	167	25137	1.04141	33.6529	1.47798	FALSE	543	69701	436	44993	1.03828	79.8408	2.0072	FALSE	18440	59
11399221	DORF40861	1944	2404636	2405895	plus			1260	0.6095	283	41749	230	30429	0.993749	33.1341	1.43769	FALSE	750	65618	612	45866	1.00977	52.0778	1.30914	FALSE	15793	61
206989	DVU1541	1944	1607951	1608352	minus		hypothetical protein (TIGR)	402	0.6095	60	5521	48	5039	0.650032	13.7338	0.595912	FALSE	202	7406	153	5285	0.791241	18.4229	0.463151	FALSE	1099	9
207588	DVU2112	1944	2207353	2207772	plus		hypothetical protein (TIGR)	416	0.6095	77	10434	52	8645	0.680502	25.0817	1.0883	FALSE	259	11345	198	7803	0.989499	27.2716	0.685609	FALSE	2802	19
206132	DVU0707	1944	786926	787942	minus	dctP	TRAP dicarboxylate family transporter (TIGR)	1017	0.6096	287	30311	241	27510	1.29008	29.8043	1.29321	FALSE	653	66170	546	60677	1.11613	65.0639	1.63571	FALSE	14399	75
206298	DVU0870	1944	962781	963341	minus	frr	ribosome recycling factor (TIGR)	561	0.6096	5	149	1	4	0.00970413	0.265597	0.0114864	TRUE	4	119	0	0	0	0.212121	0.00533235	TRUE	307	0
208312	DVU2804	1944	2907340	2908497	plus		metallo-beta-lactamase family protein (TIGR)	1158	0.6097	297	60234	243	55474	1.1424	52.0155	2.23634	FALSE	793	68926	654	53197	1.17412	59.5216	1.49627	FALSE	20383	89
11399172	DORF32294	1944	1136071	1136193	plus			123	0.6098	29	3815	25	3758	1.10651	31.0163	1.3335	FALSE	71	9798	58	9312	0.980317	79.6585	2.00247	FALSE	1218	6
208601	DVU3085	1944	3227074	3227319	plus		hypothetical protein (TIGR)	238	0.6098	57	3974	46	3038	1.0522	16.6975	0.722121	FALSE	143	9040	117	7493	1.022	37.9832	0.954897	FALSE	3942	18
206201	DVU0774	1944	864389	864793	minus	atpC	ATP synthase, F1 epsilon subunit (TIGR)	405	0.6099	45	2094	34	1530	0.457028	5.17037	0.222293	FALSE	65	612	57	539	0.292593	1.51111	0.0379893	FALSE	796	8
208203	DVU2702	1944	2809844	2810125	plus		conserved hypothetical protein (TIGR)	268	0.6099	62	6339	53	5854	1.07661	23.653	1.01081	FALSE	166	13211	144	11656	1.11705	49.2948	1.23927	FALSE	4730	20
208004	DVU2507	1944	2619204	2620280	minus	mraY	phospho-N-acetylmuramoyl-pentapeptide-transferase (TIGR)	1066	0.61	3	12	0	0	0	0.011257	0.000483981	TRUE	13	126	1	3	0.00195023	0.118199	0.00297152	TRUE	92	0
208500	DVU2987	1944	3094293	3094592	minus		hypothetical protein (TIGR)	296	0.61	43	4096	31	3476	0.57015	13.8378	0.594939	FALSE	170	18942	136	15514	0.955192	63.9932	1.60952	FALSE	4723	22
206114	DVU0690	1944	764349	765020	plus		conserved hypothetical protein (TIGR)	672	0.6101	153	19729	130	18438	1.05316	29.3586	1.26223	FALSE	379	37112	312	31318	0.965226	55.2262	1.38901	FALSE	9397	38
207137	DVU1678	1944	1757056	1757550	minus	rimI	ribosomal-protein-alanine acetyltransferase (TIGR)	495	0.6101	102	9365	80	8170	0.879841	18.9192	0.813405	FALSE	293	20251	226	18093	0.949176	40.9111	1.04782	FALSE	5614	27
207402	DVU1932	1944	2005343	2006014	plus	adk	adenylate kinase (TIGR)	672	0.6101	6	131	0	0	0	0.19494	0.0083812	TRUE	10	63	1	3	0.00309367	0.09375	0.00240113	TRUE	233	1
207742	DVU2257	1944	2351877	2352035	minus		hypothetical protein (TIGR)	159	0.6101	43	6817	37	6666	1.26685	42.8742	1.84332	FALSE	104	12034	85	10711	1.11139	75.6855	1.93846	FALSE	2094	7
207805	DVU2318	1944	2413715	2414209	plus	rbr2	rubrerythrin, putative (TIGR)	495	0.6101	109	8853	80	5081	0.879841	17.8848	0.768935	FALSE	297	24742	231	15549	0.970175	49.9838	1.28019	FALSE	4861	25
207235	DVU1770	1944	1833760	1834131	plus	hydB	periplasmic [Fe] hydrogenase, small subunit (TIGR)	372	0.6102	67	20028	57	19480	0.834164	53.8387	2.32838	FALSE	194	38053	158	35114	0.882994	102.293	2.6233	FALSE	8371	20
208034	DVU2537	1944	2648707	2649237	minus	infC	translation initiation factor IF-3 (TIGR)	531	0.6102	3	19	2	8	0.0205048	0.0357815	0.00153838	TRUE	1	4	1	4	0.00391516	0.00753296	0.000192934	TRUE	0	0
206405	DVU0973	1944	1069632	1070501	plus		4-hydroxybenzoate octaprenyltransferase, putative (TIGR)	866	0.6103	18	709	6	189	0.0377184	0.818707	0.0351992	FALSE	38	533	15	96	0.0360095	0.615473	0.0157635	FALSE	3492	28
207120	DVU1661	1944	1741334	1741528	plus		hypothetical protein (TIGR)	195	0.6103	24	4585	18	4183	0.502525	23.5128	1.01687	FALSE	84	4628	68	3605	0.724966	23.7333	0.608641	FALSE	646	4
209516	DVU0573	1944	638724	639149	plus	creA	creA protein (TIGR)	426	0.6103	115	9250	88	7590	1.12459	21.7136	0.942156	FALSE	274	22246	205	16430	1.00043	52.2207	1.3392	FALSE	23159	24
206277	DVU0850	1944	939296	940450	plus	QmoC	Quinone-interacting membrane-bound oxidoreductase (Shelley Haveman)	1155	0.6104	16	397	8	41	0.0377075	0.343723	0.0150539	TRUE	9	58	1	5	0.00179995	0.0502165	0.00129263	TRUE	218	2
206278	DVU0851	1944	940540	941286	plus		hypothetical protein (TIGR)	747	0.6104	125	3743	103	3363	0.750647	5.01071	0.220061	FALSE	29	125	25	106	0.0695766	0.167336	0.00430742	TRUE	1200	8
206720	DVU1280	1944	1372822	1373568	plus		conserved hypothetical protein TIGR00159 (TIGR)	747	0.6104	91	8354	66	4973	0.480997	11.1834	0.492545	FALSE	312	14523	243	9212	0.676284	19.4418	0.500453	FALSE	6483	28
206235	DVU0809	1944	894941	895225	minus	gatC	glutamyl-tRNA(Gln) amidotransferase, C subunit (TIGR)	285	0.6105	3	331	0	0	0	1.1614	0.0511511	TRUE	8	383	0	0	0	1.34386	0.0347477	TRUE	1034	2
206089	DVU0666	1944	737572	738570	minus		HD domain protein (TIGR)	999	0.6106	213	49450	175	46367	0.953656	49.4995	2.20219	FALSE	637	43764	518	38181	1.07797	43.8078	1.13279	FALSE	9584	51
209364	DVU0428	1944	483654	483974	plus		conserved hypothetical protein (TIGR)	321	0.6106	71	15853	66	15204	1.11933	49.3863	2.19827	FALSE	193	13261	163	11602	1.05566	41.3115	1.0728	FALSE	4167	23
206179	DVU0753	1944	845531	846262	minus		amino acid ABC transporter, ATP-binding protein (TIGR)	728	0.6107	198	45570	161	43055	1.20396	62.5962	2.78626	FALSE	446	45454	355	40342	1.01377	62.4368	1.61778	FALSE	10178	42
206468	DVU1034	1944	1137146	1137931	plus		hypothetical protein (TIGR)	785	0.6107	178	16470	151	14536	1.04719	20.9809	0.933894	FALSE	480	30229	380	26483	1.00637	38.5083	1	FALSE	7885	36
206702	DVU1263	1944	1351308	1352111	plus	pppA	type IV prepilin-like proteins leader peptidase (TIGR)	804	0.6107	168	14811	136	12287	0.920878	18.4216	0.83797	FALSE	466	27252	358	23064	0.9257	33.8955	0.884283	FALSE	8986	50
208247	DVU2741	1944	2846648	2847415	minus	livG	high-affinity branched chain amino acid ABC transporter, ATP-binding protein (TIGR)	767	0.6107	196	19652	165	15034	1.17114	25.6219	1.1655	FALSE	490	34761	403	30498	1.09233	45.3207	1.18235	FALSE	13342	61
209037	DVU0107	1944	139770	140519	minus	glnH	glutamine ABC transporter, periplasmic glutamine-binding protein (TIGR)	750	0.6107	151	17029	124	13120	0.900077	22.7053	1.01065	FALSE	397	36598	317	26511	0.878702	48.7973	1.26719	FALSE	11899	47
209322	DVU0386	1944	434628	435377	plus	glnH	amino acid ABC transporter, periplasmic amino acid-binding protein (TIGR)	750	0.6107	239	18545	193	13582	1.40093	24.7267	1.10062	FALSE	464	32728	359	22228	0.995123	43.6373	1.13319	FALSE	9679	40
206827	DVU1384	1944	1456461	1456997	plus	pyrR	pyrimidine operon regulatory protein (TIGR)	537	0.6108	105	7934	86	7111	0.871853	14.7747	0.657645	FALSE	346	18375	277	15062	1.07238	34.2179	0.888585	FALSE	3372	24
208806	DVU3281	1944	3456490	3456990	plus		hypothetical protein (TIGR)	501	0.6108	55	4029	45	3437	0.488983	8.04192	0.365814	FALSE	276	16323	224	13774	0.929509	32.5808	0.849985	FALSE	6070	32
206386	DVU0954	1944	1047731	1050025	minus		organic solvent tolerance protein, putative (TIGR)	2295	0.6109	8	1152	4	13	0.00948848	0.501961	0.0228334	TRUE	12	1354	2	4	0.00181172	0.589978	0.0153916	TRUE	0	0
206602	DVU1164	1944	1256134	1257138	minus	amiE	aliphatic amidase (TIGR)	1005	0.6109	262	21867	207	18025	1.1213	21.7582	1	FALSE	651	51667	520	40354	1.07567	51.41	1.34121	FALSE	14970	64
207077	DVU1626	1944	1710343	1710987	plus		hypothetical protein (TIGR)	641	0.6109	30	2438	14	1218	0.118902	3.80343	0.173012	FALSE	81	3604	37	2422	0.120002	5.62246	0.146007	TRUE	1354	11
206963	DVU1516	1944	1587127	1587486	minus		hypothetical protein (TIGR)	356	0.6111	80	6531	63	6017	0.963407	18.3455	0.834507	FALSE	227	18622	181	16607	1.05699	52.309	1.35838	FALSE	4061	20
206983	DVU1535	1944	1602447	1602968	plus		membrane protein, putative (TIGR)	521	0.6111	99	12047	82	7449	0.856832	23.1228	1.05182	FALSE	304	20342	255	17219	1.01753	39.0441	1.0186	FALSE	4651	27
207309	DVU1843	1944	1913546	1914499	minus		hypothetical protein (TIGR)	937	0.6111	206	13109	160	9281	0.929608	13.9904	0.642994	FALSE	498	21624	430	18741	0.954053	23.0779	0.602068	FALSE	5917	46
207390	DVU1921	1944	1994643	1995596	plus	hynB-1	periplasmic [NiFe] hydrogenase, small subunit, isozyme 1 (TIGR)	954	0.6111	201	15798	176	14268	1.00435	16.5597	0.76108	FALSE	542	32280	451	26496	0.982815	33.8365	0.882743	FALSE	7803	44
207946	DVU2454	1944	2557471	2557740	minus		hypothetical protein (TIGR)	270	0.6111	60	6318	57	6272	1.14929	23.4	1.07766	FALSE	153	10735	131	10296	1.00867	39.7593	1.04093	FALSE	2932	11
208008	DVU2511	1944	2625241	2625528	minus		hypothetical protein (TIGR)	288	0.6111	14	503	3	86	0.0567085	1.74653	0.0804347	TRUE	50	4251	14	257	0.10106	14.7604	0.386439	FALSE	3542	7
208033	DVU2536	1944	2648340	2648537	minus	rpmI	ribosomal protein L35 (TIGR)	198	0.6111	7	60	6	56	0.16497	0.30303	0.0139558	TRUE	43	595	34	550	0.356991	3.00505	0.0791153	FALSE	195	2
206974	DVU1525	1944	1593138	1594130	plus		conserved domain protein (TIGR)	993	0.6113	232	28126	191	25278	1.04714	28.3243	1.32782	FALSE	652	55199	517	44145	1.08239	55.5881	1.46599	FALSE	8950	41
208656	DVU3137	1944	3284721	3285497	plus	fabG	oxidoreductase, short chain dehydrogenase/reductase family (TIGR)	777	0.6113	216	28425	174	15410	1.21912	36.583	1.71499	FALSE	549	56502	448	38716	1.19867	72.7181	1.91775	FALSE	18701	61
207537	DVU2064	1944	2144757	2145878	plus	fabK	oxidoreductase, 2-nitropropane dioxygenase family (TIGR)	1122	0.6114	16	330	11	67	0.0533727	0.294118	0.0135453	TRUE	13	207	0	0	0	0.184492	0.00489018	TRUE	5497	38
209464	DVU0525	1944	598268	598936	plus		transcriptional regulator, MarR family (TIGR)	661	0.6114	149	30841	127	29367	1.04598	46.6581	2.1873	FALSE	428	57547	340	50619	1.06935	87.0605	2.34298	FALSE	11607	41
206274	DVU0847	1944	933621	935615	plus	ApsA	adenylyl-sulphate reductase, alpha subunit (TIGR)	1995	0.6115	15	84	12	59	0.032746	0.0421053	0.00197386	TRUE	1	2	1	2	0.00104208	0.00100251	2.7e-05	TRUE	215	7
207713	DVU2229	1944	2321459	2322220	minus	motA-2	chemotaxis protein MotA (TIGR)	745	0.6115	172	11040	147	10069	1.07419	14.8188	0.682465	FALSE	450	28456	386	24936	1.07715	38.196	1.01243	FALSE	8129	44
208305	DVU2799	1944	2900849	2901265	minus		transcriptional regulator, MarR family (TIGR)	417	0.6115	116	13644	95	12108	1.24024	32.7194	1.50686	FALSE	281	19673	219	16949	1.09182	47.1775	1.25049	FALSE	4452	28
208317	DVU2809	1944	2912373	2912807	minus		cytochrome c3 (TIGR)	435	0.6115	97	8188	88	7955	1.10132	18.823	0.865098	FALSE	279	14956	237	13446	1.13267	34.3816	0.906726	FALSE	4667	24
11399247	DORF24435	1944	3518663	3518953	minus			291	0.6117	63	7657	51	6167	0.954106	26.3127	1.21181	FALSE	154	11576	123	10137	0.87873	39.7801	1.04731	FALSE	4729	21
207145	DVU1686	1944	1764863	1766098	plus		ATPase, AAA family (TIGR)	1228	0.6117	251	21862	202	18705	0.895514	17.8029	0.819897	FALSE	771	62895	615	54768	1.04117	51.2174	1.34091	FALSE	19624	79
207864	DVU2376	1944	2473176	2474759	minus	lysS	lysyl-tRNA synthetase (TIGR)	1584	0.6117	6	587	2	6	0.00687376	0.370581	0.0170667	TRUE	4	343	1	2	0.00131247	0.21654	0.0056692	TRUE	413	1
208557	DVU3042	1944	3165553	3165789	plus		lipoprotein, putative (TIGR)	237	0.6118	52	3045	45	2590	1.03367	12.8481	0.591707	FALSE	157	8779	132	6794	1.15789	37.0422	0.969793	FALSE	2412	13
209439	DVU0502	1944	574371	574607	minus		hypothetical protein (TIGR)	237	0.6118	28	1982	17	1226	0.390499	8.36287	0.385144	FALSE	95	5800	75	4747	0.657895	24.4726	0.640711	FALSE	3398	9
208248	DVU2742	1944	2847425	2848501	minus	livM	high-affinity branched chain amino acid ABC transporter, permease protein (TIGR)	1077	0.6119	258	39184	200	33365	1.01096	36.3825	1.67556	FALSE	691	63312	540	40433	1.04237	58.7855	1.54767	FALSE	20489	68
206743	DVU1301	1944	1393042	1393224	plus		hypothetical protein (TIGR)	183	0.612	4	129	2	49	0.0594974	0.704918	0.0330461	TRUE	34	1122	27	756	0.30673	6.13115	0.161693	FALSE	629	3
206907	DVU1462	1944	1541371	1542102	minus		cytochrome c assembly protein, putative (TIGR)	732	0.612	271	28434	231	26308	1.71799	38.8443	1.82099	FALSE	440	28437	367	20005	1.04231	38.8484	1.02972	FALSE	6753	53
206281	DVU0854	1944	944038	944568	minus		NirD protein, putative (TIGR)	531	0.6121	8	282	2	19	0.0205048	0.531073	0.0248964	TRUE	10	530	1	7	0.00391516	0.998117	0.0264563	TRUE	185	2
207299	DVU1834	1944	1902205	1905909	minus	pyc	pyruvate carboxylase, putative (TIGR)	3705	0.6121	29	3230	4	23	0.00587748	0.871795	0.0410063	TRUE	43	905	3	8	0.00168336	0.244265	0.00657366	TRUE	546	3
209392	DVU0456	1944	523950	524957	plus		DHH family protein (TIGR)	1008	0.6121	246	30398	199	23543	1.07476	30.1567	1.41373	FALSE	608	45986	494	40783	1.01885	45.621	1.20924	FALSE	12880	65
209571	DVU0625	1944	691544	693118	plus	nrfA	cytochrome c nitrite reductase, catalytic subunit NrfA, putative (Shelley Haveman)	1567	0.6121	372	56804	313	37660	1.08741	36.2502	1.69938	FALSE	1028	105243	838	73543	1.11178	67.1621	1.78021	FALSE	20839	99
208720	DVU3199	1944	3362483	3362794	plus		conserved hypothetical protein TIGR00103 (TIGR)	308	0.6122	55	4689	46	4373	0.813067	15.224	0.713692	FALSE	169	8159	131	7060	0.884228	26.4903	0.712908	FALSE	2833	16
206204	DVU0777	1944	867128	868636	minus	atpA	ATP synthase, F1 alpha subunit (TIGR)	1509	0.6123	384	15348	309	12189	1.11478	10.171	0.476808	FALSE	260	2759	201	2266	0.276917	1.82836	0.049205	FALSE	2803	15
207326	DVU1860	1944	1926819	1928327	plus	cutE	apolipoprotein N-acyltransferase (TIGR)	1493	0.6123	26	631	9	61	0.0328172	0.422639	0.019813	TRUE	91	1432	55	203	0.0765855	0.959143	0.0258125	TRUE	4190	35
209215	DVU0281	1944	325641	327074	minus		exopolysaccharide biosynthesis protein, putative (TIGR)	1434	0.6123	350	48247	294	39878	1.11614	33.645	1.58255	FALSE	848	83543	713	69318	1.03367	58.2587	1.57277	FALSE	22488	92
11399223	DORF41147	1944	2456150	2456278	plus			129	0.6124	36	3665	32	3440	1.35045	28.4109	1.33635	FALSE	83	6007	73	5363	1.17646	46.5659	1.25318	FALSE	1669	10
206887	DVU1443	1944	1519825	1521519	minus	flgE	flagellar hook protein FlgE (TIGR)	1695	0.6124	602	522557	489	318569	1.57057	308.293	14.5011	FALSE	1154	105142	938	79792	1.15047	62.0307	1.66937	FALSE	20789	84
207562	DVU2088	1944	2178377	2179297	plus		membrane protein, putative (TIGR)	917	0.6124	201	20159	168	17786	0.997377	21.9836	1.03404	FALSE	571	43993	473	38538	1.07235	47.9749	1.2911	FALSE	10133	50
209717	DVUA0006	1945	7456	8451	minus	mgtE	magnesium transporter MgtE, putative (TIGR)	996	0.6124	233	17886	188	14167	1.02759	17.9578	0.844675	FALSE	589	33303	488	28726	1.0186	33.4367	0.899852	FALSE	15443	58
206517	DVU1082	1944	1186345	1186953	plus		3- 5 exonuclease domain protein (TIGR)	609	0.6125	120	9065	93	8325	0.831352	14.8851	0.700142	FALSE	294	13585	236	12258	0.805635	22.3071	0.600329	FALSE	6360	32
207829	DVU2342	1944	2437743	2438555	minus		amino acid ABC transporter, periplasmic amino acid-binding protein (TIGR)	813	0.6125	203	53237	167	51105	1.11827	65.4822	3.06976	FALSE	537	60086	428	54357	1.09445	73.9065	1.95898	FALSE	20031	58
408392	DVUA0150	1945	198609	199346	minus		bacterial extracellular solute-binding protein, family 3 (TIGR)	738	0.6125	197	37243	172	33247	1.26879	50.4648	2.36575	FALSE	501	37254	406	34408	1.1437	50.4797	1.33802	FALSE	16267	62
206453	DVU1019	1944	1120733	1121953	plus		conserved domain protein (TIGR)	1220	0.6126	349	1268090	288	1224502	1.28514	1039.42	48.7272	FALSE	708	53143	564	47799	0.961087	43.5598	1.14878	FALSE	10462	62
206591	DVU1153	1944	1246834	1246944	minus		hypothetical protein (TIGR)	111	0.6126	36	1627	31	1459	1.5204	14.6577	0.689446	FALSE	71	4850	57	3678	1.06757	43.6937	1.15815	FALSE	2552	5
209338	DVU0402	1944	449888	451201	plus	dsrA	dissimilatory sulfite reductase alpha subunit (TIGR)	1314	0.6126	3	9	3	9	0.0124293	0.00684931	0.000323422	TRUE	0	0	0	0	0	0	0	TRUE	304	2
408363	DVU3227	1944	3395658	3396341	minus		flagellar basal body-associated protein, putative (TIGR)	684	0.6126	190	60830	150	48723	1.19386	88.9327	4.18309	FALSE	400	39836	318	30380	0.966528	58.2398	1.56735	FALSE	8752	42
206400	DVU0968	1944	1065276	1066016	plus		amino acid ABC transporter, ATP-binding protein (TIGR)	737	0.6127	159	10077	130	9138	0.960274	13.673	0.640981	FALSE	365	17537	297	14731	0.837785	23.7951	0.630718	FALSE	5552	29
209587	DVU0641	1944	711092	712240	minus		conserved hypothetical protein (TIGR)	1149	0.6127	271	41409	221	34900	1.04711	36.0392	1.69516	FALSE	775	67714	617	54648	1.11637	58.933	1.56209	FALSE	18912	75
207406	DVU1936	1944	2008731	2009528	minus	phnC	phosphonate ABC transporter, ATP-binding protein (TIGR)	785	0.6128	222	30706	193	28386	1.33846	39.1159	1.84704	FALSE	444	24911	376	20199	0.995776	31.7338	0.841141	FALSE	6457	37
207140	DVU1681	1944	1758877	1759899	minus	mreB-2	rod shape-determining protein MreB (TIGR)	1022	0.6129	220	29017	159	19970	0.846965	28.3924	1.34068	FALSE	616	41565	479	31703	0.974379	40.6703	1.07801	FALSE	12858	47
208706	DVU3185	1944	3344614	3345822	plus	roO	rubredoxin-oxygen oxidoreductase (TIGR)	1209	0.6129	296	41448	253	38163	1.13924	34.2829	1.62136	FALSE	736	61947	608	55419	1.04549	51.2382	1.35813	FALSE	17426	78
206897	DVU1453	1944	1530755	1532449	minus	fadD	long-chain-fatty-acid--CoA ligase (TIGR)	1695	0.613	449	60348	368	53051	1.18195	35.6035	1.68119	FALSE	952	68031	775	59073	0.950551	40.1363	1.05849	FALSE	19568	90
208320	DVU2812	1944	2914554	2917592	minus	fdnG-3	formate dehydrogenase, alpha subunit, selenocysteine-containing (TIGR)	3039	0.613	811	102452	651	82737	1.16619	33.7124	1.59438	FALSE	2024	179441	1630	146824	1.11507	59.0461	1.56509	FALSE	46948	204
208435	DVU2925	1944	3022379	3023086	plus	rplA	ribosomal protein L1 (TIGR)	708	0.613	1	2	1	2	0.00768929	0.00282486	0.000133389	TRUE	0	0	0	0	0	0	0	TRUE	0	0
206916	DVU1471	1944	1551664	1552092	plus	hspC	heat shock protein, Hsp20 family (TIGR)	425	0.6131	96	15990	82	13765	1.05037	37.6235	1.77657	FALSE	259	21975	218	16956	1.06638	51.7059	1.36361	FALSE	5191	23
208621	DVU3104	1944	3244295	3244798	plus	pal	peptidoglycan-associated lipoprotein, putative (TIGR)	504	0.6131	0	0	0	0	0	0	0	TRUE	0	0	0	0	0	0	0	TRUE	204	1
208739	DVU3217	1944	3385718	3386146	minus		hypothetical protein (TIGR)	429	0.6131	113	18734	91	10660	1.15479	43.669	2.04717	FALSE	273	16267	224	13370	1.08551	37.9184	0.992733	FALSE	5464	25
11399182	DORF10920	1944	1463671	1464156	minus			486	0.6132	97	10924	76	9975	0.851328	22.4774	1.03517	FALSE	290	16719	228	11946	0.975309	34.4012	0.893346	FALSE	5095	26
206980	DVU1532	1944	1600299	1600859	plus	coaD	pantetheine-phosphate adenylyltransferase (TIGR)	532	0.6132	4	57	1	13	0.0102331	0.107143	0.00493436	TRUE	11	241	2	16	0.00781559	0.453008	0.0118601	TRUE	1260	5
207559	DVU2085	1944	2172660	2175875	plus		Snf2 family protein (TIGR)	3216	0.6132	1209	149776	982	124913	1.66232	46.5721	2.14484	FALSE	1398	40257	1106	33290	0.714961	12.5177	0.327724	FALSE	7672	60
11399224	DORF41366	1944	2494623	2496719	plus			2097	0.6133	497	83809	400	69758	1.03844	39.9661	1.87358	FALSE	1279	131595	1010	101278	1.00131	62.7539	1.65215	FALSE	22299	118
206657	DVU1218	1944	1308927	1309226	minus		conserved hypothetical protein (TIGR)	300	0.6133	57	3417	45	2283	0.816602	11.39	0.535747	FALSE	162	10713	130	6381	0.900877	35.71	0.941759	FALSE	3709	18
208018	DVU2521	1944	2633489	2634031	plus	aroK-2	shikimate kinase (TIGR)	535	0.6133	82	2544	68	2211	0.69195	4.75514	0.223666	FALSE	94	952	61	388	0.237039	1.77944	0.0468481	FALSE	969	5
208922	DVU3393	1944	3568857	3569081	minus		hypothetical protein (TIGR)	225	0.6133	59	4026	45	3016	1.0888	17.8933	0.841641	FALSE	148	15063	113	12215	1.04409	66.9467	1.76253	FALSE	3929	20
206182	DVU0756	1944	848084	848797	plus		TPR domain protein (TIGR)	713	0.6134	188	15076	159	14231	1.21402	21.1445	0.994563	FALSE	484	37645	398	33525	1.16048	52.798	1.39004	FALSE	7601	54
208683	DVU3163	1944	3319975	3320856	plus		ABC transporter, permease protein (TIGR)	878	0.6134	220	28151	174	20192	1.07888	32.0626	1.51399	FALSE	595	45048	470	32717	1.11288	51.3075	1.3531	FALSE	14297	62
209647	DVUA0073	1945	97846	100515	minus		asparagine synthase (glutamine-hydrolyzing), putative (TIGR)	2670	0.6135	697	124488	546	93462	1.11327	46.6247	2.20506	FALSE	1463	91200	1156	69372	0.900099	34.1573	0.90538	FALSE	35833	143
206971	DVU1522	1944	1590750	1591145	plus		hypothetical protein (TIGR)	396	0.6136	103	11776	80	7255	1.0998	29.7374	1.40419	FALSE	245	22968	200	17882	1.04997	58	1.5296	FALSE	3028	22
207994	DVU2497	1944	2608616	2609350	minus		lipoprotein, putative (TIGR)	735	0.6136	154	11859	133	10669	0.985108	16.1347	0.761874	FALSE	402	28426	326	25565	0.922091	38.6748	1.01995	FALSE	4454	30
207757	DVU2272	1944	2361044	2363497	minus		formate acetyltransferase, putative (TIGR)	2454	0.6137	597	72898	497	48473	1.10256	29.7058	1.4027	FALSE	1602	136965	1303	98155	1.10386	55.813	1.47939	FALSE	30376	152
207833	DVU2345	1944	2439751	2440071	minus		hypothetical protein (TIGR)	321	0.6137	66	8650	52	4002	0.881897	26.947	1.2675	FALSE	196	10942	158	9710	1.02328	34.0872	0.903523	FALSE	2462	10
209211	DVU0277	1944	320357	321337	plus		transcriptional regulator, AraC family (TIGR)	981	0.6137	276	25615	220	20721	1.22088	26.1111	1.22818	FALSE	644	61292	523	49194	1.10835	62.4791	1.65608	FALSE	15815	73
206216	DVU0789	1944	875646	876686	minus	mreB-1	rod shape-determining protein MreB (TIGR)	1041	0.6138	7	458	2	6	0.0104592	0.439962	0.0207748	TRUE	5	1493	0	0	0	1.4342	0.0380151	TRUE	269	2
206660	DVU1221	1944	1312447	1312692	plus		hypothetical protein (TIGR)	222	0.6138	54	5659	50	5598	1.22613	25.491	1.19901	FALSE	141	6998	129	6588	1.20804	31.5225	0.835542	FALSE	2287	16
206829	DVU1386	1944	1457330	1458880	minus		membrane protein, putative (TIGR)	1551	0.6138	327	55471	267	44785	0.937171	35.7647	1.64711	FALSE	855	73187	694	59607	0.930232	47.187	1.24443	FALSE	14427	71
207526	DVU2053	1944	2130293	2130973	plus		membrane protein, putative (TIGR)	674	0.6138	52	1034	44	815	0.355396	1.53412	0.0706527	FALSE	179	2578	146	2183	0.450336	3.82493	0.100873	FALSE	4323	28
209174	DVU0241	1944	273553	273930	plus		MTH1175-like domain family protein (TIGR)	378	0.6138	118	11528	94	10201	1.3538	30.4974	1.40165	FALSE	224	12987	179	10356	0.984475	34.3571	0.906081	FALSE	4703	28
209195	DVU0261	1944	304509	305435	minus		universal stress protein family (TIGR)	927	0.6138	255	36278	212	30418	1.24502	39.1348	1.79862	FALSE	564	47962	466	40994	1.04508	51.7389	1.3714	FALSE	14205	69
206427	DVU0995	1944	1088648	1089235	plus		ThiJ/PfpI family protein (TIGR)	588	0.6139	107	16144	90	15145	0.833268	27.4558	1.26186	FALSE	310	14291	263	13091	0.929869	24.3044	0.644218	FALSE	3623	20
207353	DVU1887	1944	1958609	1960351	minus		hypothetical protein (TIGR)	1743	0.6139	463	72266	363	51762	1.13378	41.4607	1.88598	FALSE	1069	83499	885	65111	1.05558	47.9053	1.26979	FALSE	21186	98
11399219	DORF40128	1944	2289599	2289883	plus			285	0.614	3	58	0	0	0	0.203509	0.00918569	TRUE	13	275	1	7	0.00729455	0.964912	0.0254471	TRUE	234	0
206385	DVU0953	1944	1046362	1047558	plus	tyrS	tyrosyl-tRNA synthetase (TIGR)	1197	0.614	1	7	0	0	0	0.00584795	0.000263957	TRUE	4	13	0	0	0	0.0108605	0.000286417	TRUE	588	2
207122	DVU1663	1944	1742710	1743792	plus		permease, putative (TIGR)	1079	0.614	4	144	3	11	0.0151363	0.133457	0.00593739	TRUE	19	131	0	0	0	0.121409	0.00320184	TRUE	988	1
208751	DVU3229	1944	3396820	3397617	minus	fliA	RNA polymerase sigma factor for flagellar operon FliA (TIGR)	751	0.614	228	212191	191	194139	1.38456	282.545	12.5702	FALSE	498	49492	429	37972	1.18757	65.9015	1.73798	FALSE	10657	58
206725	DVU1284	1944	1376876	1379254	plus	priA	primosomal protein n (TIGR)	2379	0.6141	4	50	2	10	0.00457673	0.0210172	0.00093504	TRUE	14	190	5	11	0.00436937	0.0798655	0.00210625	TRUE	3980	31
207243	DVU1778	1944	1841677	1843122	minus		cation efflux family protein (TIGR)	1375	0.6141	315	28500	275	24889	1.0888	20.7273	0.912881	FALSE	790	48931	678	45060	1.02511	35.5862	0.931674	FALSE	12369	74
207246	DVU1781	1944	1843928	1844593	minus		conserved hypothetical protein (TIGR)	658	0.6141	160	15024	133	12025	1.10039	22.8328	1.00562	FALSE	390	30278	315	25017	0.995241	46.0152	1.19494	FALSE	6533	43
207702	DVU2218	1944	2313101	2314147	minus		GTP-binding protein, putative (TIGR)	1047	0.6141	184	15197	155	13262	0.805943	14.5148	0.639268	FALSE	553	31925	466	27793	0.9253	30.4919	0.791827	FALSE	8189	50
206622	DVU1182	1944	1272491	1273405	minus		hypothetical protein (TIGR)	896	0.6142	183	19049	141	14109	0.856703	21.26	0.931118	FALSE	552	48460	431	36990	1.00003	54.0848	1.40137	FALSE	14236	62
207084	DVU1632	1944	1715889	1716326	plus		PTS system, IIA component (TIGR)	438	0.6142	52	2717	38	1767	0.472312	6.2032	0.268271	FALSE	248	20031	198	16336	0.939798	45.7329	1.1825	FALSE	4048	21
207885	DVU2394	1944	2496966	2498357	minus	ntrC1	sigma-54 dependent transcriptional regulator/response regulator (TIGR)	1392	0.6142	412	146537	344	133072	1.34536	105.271	4.55268	FALSE	826	49099	682	42692	1.01856	35.2723	0.912021	FALSE	19139	88
209417	DVU0481	1944	547103	548074	plus	rfaD	ADP-L-glycero-D-mannoheptose-6-epimerase (TIGR)	972	0.6142	3	70	0	0	0	0.0720165	0.00308922	TRUE	9	124	1	2	0.00213883	0.127572	0.00328385	TRUE	620	3
207079	DVU1627	1944	1711584	1712309	plus		ABC transporter, ATP-binding protein (TIGR)	722	0.6143	1	15	0	0	0	0.0207756	0.000891191	TRUE	4	35	0	0	0	0.0484765	0.00124784	TRUE	133	0
208546	DVU3032	1944	3156752	3157381	plus		conserved hypothetical protein (TIGR)	626	0.6143	167	23938	131	14613	1.13924	38.2396	1.64033	FALSE	409	24160	316	17163	1.04944	38.5942	0.993459	FALSE	10275	38
207528	DVU2055	1944	2131143	2133134	minus	metG	methionyl-tRNA synthetase (TIGR)	1992	0.6145	27	840	19	441	0.0519259	0.421687	0.0182368	FALSE	85	2385	54	1359	0.056357	1.19729	0.0309578	FALSE	1002	9
208440	DVU2930	1944	3033771	3034211	plus		hypothetical protein (TIGR)	441	0.6145	88	3586	72	3031	0.888819	8.13152	0.34881	FALSE	187	4150	149	3233	0.702411	9.41043	0.242235	FALSE	4567	26
209478	DVU0539	1944	610049	611452	minus		sigma-54 dependent DNA-binding response regulator (TIGR)	1387	0.6147	350	48828	290	43830	1.13826	35.204	1.50445	FALSE	925	112080	760	104071	1.13915	80.8075	2.06964	FALSE	26659	103
206578	DVU1142	1944	1238531	1238800	minus		transcriptional regulator, putative (TIGR)	266	0.6148	67	6330	55	5921	1.12564	23.797	1.0208	FALSE	152	13987	121	12358	0.945687	52.5827	1.35354	FALSE	3423	14
207561	DVU2087	1944	2177571	2178380	plus		hypothetical protein (TIGR)	804	0.6148	197	18743	166	16124	1.12401	23.3122	1	FALSE	494	36704	415	33632	1.07309	45.6517	1.1804	FALSE	8567	42
11399186	DORF35977	1944	1647759	1648106	plus			348	0.6149	4	969	3	962	0.0469312	2.78448	0.119443	FALSE	183	12931	154	11914	0.919994	37.158	0.962787	FALSE	5533	23
206911	DVU1466	1944	1545702	1546628	minus	argB	acetylglutamate kinase (TIGR)	927	0.6149	193	11457	148	6640	0.869163	12.3592	0.530161	FALSE	550	33525	435	22211	0.975558	36.165	0.937058	FALSE	6267	38
206945	DVU1500	1944	1574826	1576022	minus		major capsid protein, HK97 family (TIGR)	1197	0.6149	224	35677	191	34197	0.868677	29.8053	1.27373	FALSE	700	66444	570	60907	0.989975	55.5088	1.43527	FALSE	15671	64
207344	DVU1878	1944	1946235	1947257	minus	ltaE	threonine aldolase, low-specificity (TIGR)	1023	0.6149	221	19439	168	15631	0.894032	19.002	0.812049	FALSE	605	62831	468	50567	0.951073	61.4184	1.58807	FALSE	8407	50
209484	DVU0545	1944	616122	616547	plus		conserved hypothetical protein (TIGR)	425	0.615	137	22354	106	19484	1.3578	52.5976	2.23494	FALSE	336	35568	268	28141	1.31096	83.6894	2.16392	FALSE	14980	37
408301	DVU0797	1944	882546	883976	minus		conserved hypothetical protein (TIGR)	1431	0.615	328	28480	265	24520	1.00815	19.9022	0.845666	FALSE	771	52457	618	43635	0.897826	36.6576	0.947841	FALSE	13844	67
206746	DVU1304	1944	1394209	1394829	plus	rplD	ribosomal protein L4 (TIGR)	586	0.6151	0	0	0	0	0	0	0	TRUE	0	0	0	0	0	0	0	TRUE	0	0
207136	DVU1677	1944	1756281	1757036	minus	tpiA	triosephosphate isomerase (TIGR)	756	0.6151	28	340	20	229	0.144022	0.449735	0.0188988	TRUE	14	164	5	12	0.0137497	0.216931	0.00560911	TRUE	573	8
207313	DVU1847	1944	1915787	1916680	minus		conserved hypothetical protein (TIGR)	894	0.6152	23	865	13	93	0.0791635	0.967562	0.0405219	TRUE	13	37	6	16	0.0139527	0.041387	0.00106535	TRUE	257	4
209334	DVU0398	1944	445885	447711	minus		HMGL-like domain protein (TIGR)	1823	0.6152	54	2201	27	781	0.08063	1.20735	0.0505643	FALSE	285	9591	163	3748	0.185885	5.26111	0.135427	FALSE	18245	93
207119	DVU1660	1944	1740327	1741124	minus		undecaprenol kinase, putative (TIGR)	798	0.6153	156	3798	120	3020	0.818649	4.7594	0.199326	FALSE	269	4297	210	3186	0.547091	5.38471	0.13923	FALSE	7224	49
209233	DVU0299	1944	345642	347687	minus		anaerobic ribonucleoside-triphosphate reductase, putative (TIGR)	1927	0.6153	451	57563	381	48201	1.07637	29.8718	1.25104	FALSE	1156	72700	956	59533	1.03138	37.727	0.975493	FALSE	21954	122
206330	DVU0902	1944	993889	994746	plus		TPR domain protein (TIGR)	858	0.6154	160	9376	130	6179	0.824851	10.9277	0.45675	FALSE	498	23549	403	18409	0.976475	27.4464	0.706501	FALSE	6212	38
206677	DVU1238	1944	1326839	1327579	minus		amino acid ABC transporter, periplasmic amino acid-binding protein (TIGR)	741	0.6154	118	8721	92	6537	0.67591	11.7692	0.4929	FALSE	386	20285	301	15559	0.844485	27.3752	0.704667	FALSE	7594	32
207701	DVU2217	1944	2312523	2313029	minus		acetyltransferase, GNAT family (TIGR)	507	0.6154	94	16958	77	4153	0.826803	33.4477	1.40554	FALSE	273	14058	214	10866	0.877504	27.7278	0.716947	FALSE	5565	26
207334	DVU1868	1944	1933424	1934302	plus	dapA	dihydrodipicolinate synthase (TIGR)	879	0.6155	15	315	1	3	0.00619342	0.358362	0.0150083	TRUE	23	464	1	2	0.00236513	0.527873	0.013588	TRUE	1076	10
208949	DVU0021	1944	23612	24589	minus		conserved domain protein (TIGR)	978	0.6155	279	38036	228	32472	1.26916	38.8916	1.63431	FALSE	679	64008	548	53350	1.16489	65.4479	1.69226	FALSE	19408	79
209102	DVU0169	1944	209432	210994	minus		oligopeptide/dipeptide ABC transporter, periplasmic oligopeptide/dipeptide-binding protein (TIGR)	1563	0.6155	414	47937	337	39568	1.17379	30.6699	1.28447	FALSE	972	82908	805	71867	1.07073	53.0441	1.36542	FALSE	35291	137
209552	DVU0608	1944	676751	678784	minus		methyl-accepting chemotaxis protein (TIGR)	2034	0.6155	439	57627	350	46964	0.936777	28.3319	1.18655	FALSE	1239	113861	1022	89106	1.04458	55.9789	1.43224	FALSE	26970	107
207256	DVU1791	1944	1856840	1857289	minus		GatB/Yqey family protein (TIGR)	450	0.6156	137	18631	116	15633	1.40335	41.4022	1.73981	FALSE	255	21798	208	17622	0.960936	48.44	1.2469	FALSE	4750	21
207271	DVU1806	1944	1870156	1871526	minus	mgtE	magnesium transporter (TIGR)	1371	0.6156	282	23535	230	20674	0.913292	17.1663	0.721364	FALSE	810	56316	645	48124	0.978061	41.0766	1.05736	FALSE	11474	70
207574	DVU2099	1944	2188270	2189151	plus	cooC-2	carbon monoxide dehydrogenase accessory protein CooC, putative (TIGR)	882	0.6156	203	24358	175	20727	1.08016	27.6168	1.17347	FALSE	559	43375	461	37675	1.08662	49.178	1.27158	FALSE	10408	48
208145	DVU2646	1944	2763062	2764060	minus		1-aminocyclopropane-1-carboxylate deaminase (TIGR)	999	0.6156	248	46397	210	25810	1.14439	46.4434	1.95165	FALSE	649	47915	560	42650	1.16538	47.963	1.24016	FALSE	16450	64
209450	DVU0512	1944	585708	586490	plus	flgF	flagellar basal-body rod protein, putative (TIGR)	783	0.6156	329	237023	259	174117	1.80077	302.711	12.7206	FALSE	562	84554	455	59485	1.20807	107.987	2.79218	FALSE	12463	72
206302	DVU0874	1944	966030	966794	minus	rpsB	ribosomal protein S2 (TIGR)	765	0.6157	2	5	2	5	0.0142327	0.00653595	0.000274654	TRUE	0	0	0	0	0	0	0	TRUE	164	1
207815	DVU2328	1944	2424814	2425167	plus	hypA	hydrogenase nickel insertion protein HypA, putative (TIGR)	354	0.6158	103	14199	86	11937	1.32256	40.1102	1.68551	FALSE	141	5078	114	3925	0.669492	14.3446	0.370904	FALSE	2579	17
11399167	DORF8192	1944	1013929	1014066	minus			137	0.6159	28	1977	24	1545	0.953696	14.4307	0.606407	FALSE	85	4783	71	4026	1.07741	34.9124	0.902717	FALSE	272	2
206592	DVU1154	1944	1246999	1247136	minus		hypothetical protein (TIGR)	138	0.6159	27	3918	20	3522	0.788988	28.3913	1.18904	FALSE	82	2754	63	1981	0.949085	19.9565	0.516008	FALSE	977	2
207901	DVU2410	1944	2513941	2514531	plus	sodB	superoxide dismutase, Fe (TIGR)	591	0.6159	154	18626	131	9580	1.20671	31.5161	1.32437	FALSE	399	37504	330	26868	1.16083	63.4585	1.64082	FALSE	7630	35
206225	DVU0799	1944	884379	885779	minus		conserved hypothetical protein (TIGR)	1401	0.616	66	2158	59	1980	0.229263	1.54033	0.0647279	FALSE	160	1615	138	1346	0.204779	1.15275	0.0298062	FALSE	2790	20
209097	DVU0164	1944	204157	205065	plus		cation efflux family protein (TIGR)	909	0.6161	244	55945	182	26790	1.09	61.5457	2.57756	FALSE	624	67191	485	30848	1.10923	73.9175	1.89121	FALSE	19889	64
209339	DVU0403	1944	451220	452365	plus	dvsB	dissimilatory sulfite reductase beta subunit (TIGR)	1146	0.6161	2	5	2	5	0.0095009	0.004363	0.000182724	TRUE	0	0	0	0	0	0	0	TRUE	0	0
206512	DVU1077	1944	1179369	1180973	plus	yidC	inner membrane protein, 60 kDa (TIGR)	1605	0.6162	11	267	2	10	0.00678382	0.166355	0.00696702	TRUE	22	1109	0	0	0	0.690966	0.017866	TRUE	50	0
207615	DVU2138	1944	2235537	2236190	minus		conserved hypothetical protein (TIGR)	654	0.6162	130	13698	102	12022	0.849067	20.945	0.877183	FALSE	367	18949	300	14229	0.953646	28.974	0.74917	FALSE	4580	31
207912	DVU2421	1944	2527924	2528121	minus	dmpI	4-oxalocrotonate tautomerase family protein (TIGR)	198	0.6162	51	5866	42	5172	1.15479	29.6263	1.24076	FALSE	129	12398	107	11522	1.12347	62.6162	1.61904	FALSE	2900	13
208085	DVU2586	1944	2709005	2710687	minus		ABC transporter, ATP-binding protein (TIGR)	1683	0.6162	344	27435	275	23097	0.889545	16.3012	0.681348	FALSE	929	49614	753	41673	0.930153	29.4795	0.76224	FALSE	13853	81
208331	DVU2822	1944	2927266	2928276	plus		TRAP dicarboxylate family transporter (TIGR)	1011	0.6162	260	30930	227	27107	1.22235	30.5935	1.28127	FALSE	647	48917	548	44543	1.12687	48.3848	1.25368	FALSE	17155	88
209082	DVU0150	1944	183427	183723	minus		membrane protein, putative (TIGR)	297	0.6162	61	15490	49	5074	0.898171	52.1549	2.19166	FALSE	180	11776	141	8370	0.986975	39.6498	1.04566	FALSE	2165	17
206213	DVU0786	1944	872482	874269	minus		penicillin-binding protein (TIGR)	1767	0.6163	9	1498	1	2	0.00308094	0.847765	0.0356249	TRUE	21	3391	2	4	0.00235308	1.91907	0.0506106	TRUE	2237	15
206202	DVU0775	1944	864805	866217	minus	atpD	ATP synthase, F1 beta subunit (TIGR)	1413	0.6164	305	8169	258	7485	0.994024	5.78132	0.242943	FALSE	212	1526	176	1354	0.258949	1.07997	0.0286259	FALSE	913	8
207138	DVU1679	1944	1757573	1758109	plus	idi	isopentenyl-diphosphate delta-isomerase (TIGR)	494	0.6164	48	1336	34	410	0.374689	2.70445	0.113264	FALSE	221	8399	180	4999	0.757511	17.002	0.450659	FALSE	4253	27
207367	DVU1899	1944	1973502	1974257	minus		DNA repair protein RecO, putative (TIGR)	756	0.6164	153	29454	127	24051	0.914537	38.9603	1.63167	FALSE	413	35384	327	29215	0.899227	46.8042	1.23434	FALSE	9441	36
208023	DVU2526	1944	2637049	2638698	plus	hynA-2	periplasmic [NiFe] hydrogenase, large subunit, isozyme 2 (TIGR)	1650	0.6164	354	62820	276	40563	0.910635	38.0727	1.5999	FALSE	1038	86878	823	57326	1.03695	52.6533	1.39564	FALSE	16126	68
206395	DVU0963	1944	1058925	1059422	minus		GTP cyclohydrolase I family protein (TIGR)	498	0.6165	91	7812	76	6944	0.830814	15.6867	0.65919	FALSE	279	20269	228	14987	0.951807	40.7008	1.07882	FALSE	6211	31
206984	DVU1536	1944	1603093	1604229	plus	mltC	transglycosylase, SLT family (TIGR)	1137	0.6165	205	18531	162	14796	0.775664	16.2982	0.684883	FALSE	681	40466	549	32580	1.00382	35.5901	0.943359	FALSE	8647	41
207308	DVU1842	1944	1912544	1913500	minus		lipoprotein, putative (TIGR)	957	0.6165	140	20267	105	15955	0.597306	21.1776	0.889929	FALSE	285	14268	222	10239	0.482264	14.9091	0.396475	FALSE	6150	30
207456	DVU1985	1944	2062872	2064128	minus		conserved domain protein (TIGR)	1257	0.6165	378	66266	313	44776	1.35559	52.7176	2.20783	FALSE	649	38665	540	30406	0.893104	30.7597	0.815324	FALSE	10429	55
208123	DVU2624	1944	2743548	2744045	plus		hypothetical protein (TIGR)	498	0.6165	118	11891	90	7028	0.983858	23.8775	1	FALSE	314	24593	247	19114	1.03112	49.3835	1.30897	FALSE	5450	31
209506	DVU0565	1944	630087	631103	minus	gap-1	glyceraldehyde 3-phosphate dehydrogenase (TIGR)	1017	0.6165	210	15694	177	12729	0.947484	15.4317	0.645002	FALSE	581	43484	474	38015	0.968949	42.7571	1.13198	FALSE	10251	65
206634	DVU1195	1944	1286583	1287101	minus		lipoprotein, putative (TIGR)	502	0.6166	31	1032	24	629	0.260272	2.05578	0.0859259	FALSE	12	954	0	0	0	1.9004	0.0503123	TRUE	0	0
206705	DVU1266	1944	1354391	1357828	minus		hypothetical protein (TIGR)	3438	0.6166	757	93397	605	75255	0.958007	27.1661	1.13773	FALSE	2067	174840	1666	141063	1.00742	50.8551	1.34637	FALSE	56163	221
206795	DVU1353	1944	1430903	1434397	minus	dnaE	DNA polymerase III, alpha subunit (TIGR)	3495	0.6166	8	118	3	11	0.00467298	0.0337625	0.00141399	TRUE	19	188	1	2	0.000594835	0.0537911	0.0014241	TRUE	292	2
209352	DVU0416	1944	467022	468140	minus		GGDEF domain protein (TIGR)	1119	0.6166	287	55951	218	38571	1.06059	50.0009	2.10114	FALSE	722	62710	559	46010	1.03854	56.0411	1.48367	FALSE	18527	70
206697	DVU1258	1944	1343777	1345957	minus	glnN	glutamine synthetase, type III (TIGR)	2181	0.6167	9	72	6	43	0.0149767	0.0330124	0.00138725	TRUE	3	196	0	0	0	0.089867	0.0023792	TRUE	246	2
207216	DVU1752	1944	1819838	1820077	plus		hypothetical protein (TIGR)	240	0.6167	60	9934	42	4470	0.952703	41.3917	1.73937	FALSE	150	13956	109	10407	0.944189	58.15	1.5395	FALSE	5884	16
208105	DVU2606	1944	2725862	2726161	plus		hypothetical protein (TIGR)	300	0.6167	76	7640	62	6690	1.1251	25.4667	1.07016	FALSE	193	15908	146	12803	1.01175	53.0267	1.40386	FALSE	5356	16
208249	DVU2743	1944	2848524	2849444	minus	livH	high-affinity branched-chain amino acid ABC ransporter, permease protein (TIGR)	921	0.6167	236	35126	194	26372	1.14673	38.139	1.62057	FALSE	571	49241	464	35213	1.04737	53.4647	1.41546	FALSE	15829	77
208319	DVU2811	1944	2913843	2914502	minus		formate dehydrogenase, beta subunit, putative (TIGR)	660	0.6167	156	16431	129	14210	1.06406	24.8955	1.05784	FALSE	429	25796	343	22393	1.08042	39.0848	1.03476	FALSE	8365	46
209180	DVU0247	1944	280944	281303	minus	ntrX	response regulator (TIGR)	360	0.6167	82	8613	66	7411	0.998069	23.925	1.0166	FALSE	226	16395	178	15097	1.02792	45.5417	1.2057	FALSE	7987	22
206128	DVU0703	1944	782190	783995	plus	lepA	GTP-binding protein LepA (TIGR)	1806	0.6168	389	17465	322	15679	0.970638	9.67054	0.406377	FALSE	441	5689	383	5005	0.440884	3.15006	0.0828193	FALSE	13656	97
206446	DVU1012	1944	1106001	1115117	minus		hemolysin-type calcium-binding repeat protein (TIGR)	9117	0.6169	1790	223957	1465	203565	0.874792	24.5648	1.03226	FALSE	5580	398322	4560	341174	1.03982	43.69	1.13203	FALSE	102677	495
206502	DVU1068	1944	1171964	1173028	plus		branched-chain amino acid ABC transporter, permease protein (TIGR)	1061	0.6169	190	12265	158	10749	0.810702	11.5598	0.485769	FALSE	545	25115	453	21621	0.887618	23.6711	0.613331	FALSE	7204	48
206625	DVU1186	1944	1275312	1276115	plus	mazG	MazG family protein (TIGR)	804	0.6169	164	9291	129	6826	0.87348	11.556	0.485606	FALSE	313	9893	234	6859	0.605067	12.3047	0.318823	FALSE	6768	33
208237	DVU2732	1944	2833414	2833614	plus		conserved hypothetical protein (TIGR)	173	0.6169	41	10604	36	10315	1.13286	61.2948	2.56705	FALSE	126	21430	114	21023	1.36994	123.873	3.20293	FALSE	6699	20
206455	DVU1021	1944	1124280	1125446	minus		conserved hypothetical protein (TIGR)	1167	0.617	304	22789	250	18933	1.16624	19.5278	0.817834	FALSE	107	686	84	543	0.149641	0.587832	0.0151993	TRUE	1004	8
206706	DVU1267	1944	1357839	1358522	minus		hypothetical protein (TIGR)	680	0.617	176	32993	145	28627	1.16086	48.5191	2.032	FALSE	449	36801	361	32187	1.10368	54.1191	1.40226	FALSE	11237	53
207114	DVU1655	1944	1736595	1737761	plus	aspC4	aminotransferase, classes I and II (TIGR)	1167	0.617	3	214	0	0	0	0.183376	0.00766463	TRUE	10	239	1	3	0.00178145	0.204799	0.00530645	TRUE	0	0
207705	DVU2221	1944	2314837	2314977	plus		hypothetical protein (TIGR)	141	0.617	27	2064	21	1733	0.810811	14.6383	0.611841	FALSE	75	3233	60	2974	0.884658	22.9291	0.602837	FALSE	93	2
207907	DVU2416	1944	2524701	2525183	plus		conserved hypothetical protein (TIGR)	479	0.617	100	14838	76	13423	0.863769	30.977	1.29476	FALSE	292	23266	230	19515	0.998242	48.572	1.27703	FALSE	4839	20
209226	DVU0293	1944	337767	338108	plus		prokaryotic dksA/traR C4-type zinc finger family protein (TIGR)	342	0.617	69	7577	54	3019	0.859581	22.155	0.926018	FALSE	217	12372	169	9795	1.02732	36.1754	0.951102	FALSE	3101	14
209490	DVU0551	1944	621158	621862	plus	livF	high-affinity branched-chain amino acid ABC transporter ATP-binding protein (TIGR)	697	0.617	193	21986	152	17132	1.18722	31.5438	1.31586	FALSE	429	24679	340	17815	1.01412	35.4075	0.930911	FALSE	5439	27
206846	DVU1403	1944	1472525	1473028	minus	cobO	cob(I)alamin adenosyltransferase (TIGR)	481	0.6171	102	11320	78	10100	0.882813	23.5343	0.981746	FALSE	283	17744	230	14307	0.994091	36.8898	0.976644	FALSE	5243	32
208294	DVU2788	1944	2891957	2892319	minus	smtB	transcriptional regulator, ArsR family (TIGR)	363	0.6171	151	18955	118	15562	1.76968	52.2176	2.17829	FALSE	231	15506	180	10751	1.03088	42.7163	1.12307	FALSE	5597	30
206621	DVU1181	1944	1271372	1272442	minus		response regulator (TIGR)	1071	0.6172	236	22627	182	17330	0.925127	21.127	0.881323	FALSE	604	51952	470	42313	0.91233	48.5079	1.27534	FALSE	12816	51
207680	DVU2196	1944	2292218	2292763	plus		hypothetical protein (TIGR)	546	0.6172	145	21347	116	19391	1.1566	39.0971	1.59159	FALSE	353	29337	284	24883	1.08136	53.7308	1.3922	FALSE	7594	46
208138	DVU2639	1944	2755631	2755933	plus		conserved hypothetical protein (TIGR)	303	0.6172	74	12089	49	6199	0.880385	39.8977	1.66435	FALSE	165	12556	124	7213	0.85079	41.4389	1.06023	FALSE	4756	18
209487	DVU0548	1944	618218	619126	plus	livH	high-affinity branched-chain amino acid ABC transporter, permease protein (TIGR)	909	0.6172	262	47376	199	30447	1.19181	52.1188	2.17842	FALSE	544	43487	425	29419	0.972005	47.8405	1.23958	FALSE	15641	61
207886	DVU2395	1944	2498363	2499619	minus		sensor histidine kinase (TIGR)	1257	0.6173	388	136747	313	120266	1.35559	108.788	4.54706	FALSE	772	44219	618	32473	1.02211	35.1782	0.911488	FALSE	12713	62
207999	DVU2502	1944	2613380	2614270	minus	murB	UDP-N-acetylenolpyruvoylglucosamine reductase (TIGR)	881	0.6173	1	31	0	0	0	0.0351873	0.00147073	TRUE	6	46	1	2	0.00235976	0.0522134	0.0013359	TRUE	295	0
208447	DVU2937	1944	3041307	3042662	plus		TPR domain protein/response regulator receiver domain protein (TIGR)	1356	0.6173	315	38452	257	35329	1.03179	28.3569	1.1876	FALSE	803	64685	645	56888	0.98888	47.7028	1.22049	FALSE	14797	76
206107	DVU0683	1944	757279	758130	minus		hflC protein, putative (TIGR)	852	0.6174	212	36632	172	29716	1.09903	42.9953	1.80066	FALSE	492	36512	386	27565	0.941871	42.8545	1.08082	FALSE	11601	53
206893	DVU1449	1944	1528388	1528732	minus		anti-anti-sigma factor, putative (TIGR)	302	0.6174	66	13003	57	11628	1.02751	43.0563	1.80932	FALSE	175	12923	151	10864	1.03947	42.7914	1.09483	FALSE	2346	14
207428	DVU1958	1944	2030405	2033002	plus		sensory box histidine kinase (TIGR)	2598	0.6174	638	93224	508	70317	1.0645	35.883	1.50279	FALSE	1552	133857	1256	102018	1.00506	51.5231	1.29945	FALSE	31348	140
207685	DVU2201	1944	2296002	2297159	plus	b3011	alcohol dehydrogenase, iron-containing (TIGR)	1158	0.6174	296	30221	239	28457	1.12359	26.0976	1.09298	FALSE	711	55526	564	48419	1.01254	47.9499	1.20257	FALSE	20950	89
207689	DVU2205	1944	2301355	2302632	plus	mtr	tryptophan-specific transport protein (TIGR)	1278	0.6174	319	60495	263	53648	1.12033	47.3357	1.98244	FALSE	828	62869	659	51112	1.07201	49.1933	1.23375	FALSE	19244	78
207700	DVU2216	1944	2311725	2311988	plus	infA-2	translation initiation factor IF-1 (TIGR)	264	0.6174	44	2610	38	2482	0.783608	9.88636	0.414045	FALSE	110	3957	96	3761	0.755981	14.9886	0.37591	FALSE	1074	8
206833	DVU1390	1944	1462982	1463449	minus		hypothetical protein (TIGR)	468	0.6175	105	20379	83	16732	0.965498	43.5449	1.82006	FALSE	300	23004	247	17824	1.09722	49.1538	1.22337	FALSE	2565	18
207799	DVU2312	1944	2405929	2406396	plus		hypothetical protein (TIGR)	468	0.6175	115	30897	90	21806	1.04693	66.0192	2.75403	FALSE	308	24768	245	18809	1.08834	52.9231	1.31514	FALSE	6212	30
207972	DVU2477	1944	2585915	2586727	plus	pstS	phosphate ABC transporter, periplasmic phosphate-binding protein, putative (TIGR)	813	0.6175	127	12233	105	10751	0.703102	15.0467	0.612533	FALSE	515	45623	422	39095	1.07911	56.1169	1.3945	FALSE	6208	33
209024	DVU0095	1944	125677	126714	minus	potD-1	polyamine ABC transporter, periplasmic polyamine-binding protein (TIGR)	1038	0.6175	269	37276	211	25631	1.10664	35.9114	1.44249	FALSE	641	45959	508	34577	1.01744	44.2765	1.09606	FALSE	17121	66
209603	DVUA0122	1945	161611	162261	plus	yscR	type III secretion system protein, YscR family (TIGR)	647	0.6175	177	19430	129	13665	1.08544	30.0309	1.17922	FALSE	386	29512	303	21700	0.973603	45.6136	1.12916	FALSE	8570	40
206285	DVU0857	1944	946761	947942	minus	nirJ-1	radical SAM domain protein (TIGR)	1182	0.6176	5	34	4	23	0.0184231	0.0287648	0.00112951	TRUE	2	5	1	3	0.00175884	0.00423012	0.000105118	TRUE	294	4
206885	DVU1441	1944	1517815	1518711	minus	flaB1	flagellin (TIGR)	897	0.6176	161	29543	137	26859	0.831472	32.9353	1.32295	FALSE	505	48970	407	45670	0.943291	54.5931	1.35664	FALSE	8730	45
209508	DVU0567	1944	631895	632974	minus		TerC family protein (TIGR)	1080	0.6176	249	30464	206	26801	1.0384	28.2074	1.13303	FALSE	693	50630	572	43015	1.10107	46.8796	1.16496	FALSE	15202	70
206115	DVU0691	1944	765035	765994	plus		membrane protein, putative (TIGR)	960	0.6177	196	33142	148	24830	0.839286	34.5229	1.35561	FALSE	573	47471	443	37422	0.959348	49.449	1.2241	FALSE	14252	69
206806	DVU1364	1944	1442920	1443942	minus	rfbB	dTDP-glucose 4,6-dehydratase (TIGR)	1019	0.6178	16	1543	2	11	0.010685	1.51423	0.0608235	TRUE	25	1509	0	0	0	1.48086	0.0363841	TRUE	290	1
207429	DVU1959	1944	2033326	2035719	plus		EAL domain/GGDEF domain protein (TIGR)	2394	0.6178	517	67368	412	61540	0.936898	28.1404	1.13034	FALSE	1416	104131	1146	89734	0.995185	43.4967	1.06869	FALSE	25099	136
11399170	DORF8626	1944	1081744	1081989	minus			246	0.6179	59	9986	50	9841	1.10651	40.5935	1.63056	FALSE	153	22559	119	21477	1.00567	91.7033	2.25311	FALSE	5967	15
206769	DVU1327	1944	1404895	1405284	plus	rpsK	ribosomal protein S11 (TIGR)	390	0.6179	0	0	0	0	0	0	0	TRUE	0	0	0	0	0	0	0	TRUE	0	0
208457	DVU2947	1944	3050747	3052816	minus		anaerobic ribonucleoside-triphosphate reductase, putative (TIGR)	2070	0.6179	35	702	24	330	0.063119	0.33913	0.0138056	FALSE	805	17852	635	13180	0.637745	8.62415	0.21431	FALSE	2817	29
206632	DVU1193	1944	1284798	1285475	minus	radC	DNA repair protein RadC (TIGR)	678	0.618	155	17551	126	15514	1.01172	25.8864	1.03981	FALSE	375	23965	306	20436	0.938286	35.3466	0.878363	FALSE	10418	38
207447	DVU1976	1944	2050958	2052601	minus	groEL	chaperonin, 60 kDa (TIGR)	1644	0.618	3	8	3	8	0.00993434	0.00486618	0.00019108	TRUE	1	2	0	0	0	0.00121655	3.01e-05	TRUE	0	0
206138	DVU0713	1944	792889	793794	plus	livH	branched-chain amino acid ABC transporter, permease protein (TIGR)	902	0.6181	289	31995	231	26163	1.3942	35.4712	1.37026	FALSE	598	53508	472	46912	1.08787	59.3215	1.4575	FALSE	13213	48
207113	DVU1654	1944	1735437	1736321	minus	xerD	site-specific recombinase, phage integrase family (TIGR)	881	0.6181	176	10459	134	7290	0.828034	11.8717	0.458608	FALSE	484	26262	368	16799	0.868391	29.8093	0.732401	FALSE	12503	52
206454	DVU1020	1944	1121956	1124061	plus		HD domain/sensory box protein (TIGR)	2106	0.6182	391	58391	320	51517	0.827201	27.726	1.0624	FALSE	1246	96128	987	84242	0.974321	45.6448	1.12993	FALSE	23716	106
206866	DVU1422	1944	1495381	1496454	minus		OmpA family protein (TIGR)	1074	0.6182	182	23429	157	22637	0.79582	21.8147	0.83589	FALSE	536	27215	447	24410	0.86526	25.3399	0.627286	FALSE	9133	46
206960	DVU1513	1944	1583584	1584078	minus		conserved hypothetical protein (TIGR)	495	0.6182	131	19337	107	12962	1.17679	39.0646	1.49329	FALSE	341	35109	283	27106	1.18857	70.9273	1.74265	FALSE	7557	41
207032	DVU1581	1944	1663303	1663653	minus		hypothetical protein (TIGR)	351	0.6182	74	6916	63	6326	0.977131	19.7037	0.753197	FALSE	197	14179	156	11475	0.923977	40.396	0.992511	FALSE	3259	21
207553	DVU2079	1944	2163649	2166084	minus		sensory box histidine kinase (TIGR)	2436	0.6182	575	74473	459	59238	1.02578	30.5718	1.12944	FALSE	1493	127422	1182	94968	1.00875	52.3079	1.27651	FALSE	27668	125
207911	DVU2420	1944	2527461	2527790	minus		conserved hypothetical protein (TIGR)	330	0.6182	61	3694	53	3336	0.874342	11.1939	0.413376	FALSE	217	9000	187	7881	1.17807	27.2727	0.663948	FALSE	1407	14
[truncated: 2,178 more rows]

## Sheet: SupplementaryTable 6
Supplementary Table 6. Sequence variants in the wild-type DvH and JW710 strains used in this study relative to the published reference genome.(a)
[truncated: 32 more rows]
